# Supplementary material for: Exploring the bee fauna on the islands of Brittany (France): an initial survey reveals a remarkable species richness
Source: Biodivers Data J. 2025 Feb 14;13:e138570. doi: 10.3897/BDJ.13.e138570 (PMC11845982; doi:10.3897/BDJ.13.e138570)
Supplement: Supplementary material 2 — Bees on the islands of Brittany: occurrence database supporting the present publication [file bdj-13-e138570-s002.xlsx]

## Sheet: Occurrence data
Department	Municipality	Archipelago	Island	Decimal longitude	Decimal latitude	Geodetic system	Type of coordinates	Data collected by	Date	Year	Sampling method	Family	Genus	Species	Scientific name	Specimens identified by	Number of specimens	Sexe
Morbihan	Groix	(none)	Groix	-3.4331590105	47.6396532892	WGS84	precise	Violette Le Féon, Christian Bargain, David Genoud, Benoît Geslin	2024-04-16	2024	Net	Andrenidae	Andrena	Andrena agilissima	Andrena agilissima (Scopoli, 1770)	David Genoud	3	F, M
Morbihan	Groix	(none)	Groix	-3.441246607	47.627950086	WGS84	precise	Violette Le Féon, Christian Bargain, David Genoud, Benoît Geslin	2024-04-17	2024	Net	Andrenidae	Andrena	Andrena agilissima	Andrena agilissima (Scopoli, 1770)	David Genoud	5	F
Morbihan	Hoedic	Houat-Hoedic	Hoedic	-2.875518	47.339941	WGS84	centroid	Anthony Stoquert	2015	2015	Net	Andrenidae	Andrena	Andrena agilissima	Andrena agilissima (Scopoli, 1770)	David Genoud	6	F, M
Morbihan	Hoedic	Houat-Hoedic	Hoedic	-2.877202	47.338772	WGS84	precise	Violette Le Féon	2009-04-12	2009	Net	Andrenidae	Andrena	Andrena agilissima	Andrena agilissima (Scopoli, 1770)	Robert Fonfria, David Genoud	1	F
Morbihan	Hoedic	Houat-Hoedic	Hoedic	-2.8772	47.3383	WGS84	precise	Arnaud Le Nevé	2022-05-24	2022	Net	Andrenidae	Andrena	Andrena agilissima	Andrena agilissima (Scopoli, 1770)	Matthieu Aubert	1	F
Morbihan	Île-d’Houat	Houat-Hoedic	Houat	-2.96778	47.390277	WGS84	centroid	Anthony Stoquert	2016	2016	Net	Andrenidae	Andrena	Andrena agilissima	Andrena agilissima (Scopoli, 1770)	David Genoud	1	M
Morbihan	Île-d’Houat	Houat-Hoedic	Île aux Chevaux	-2.970736	47.356859	WGS84	centroid	Anthony Stoquert	2015-05-28	2015	Net	Andrenidae	Andrena	Andrena agilissima	Andrena agilissima (Scopoli, 1770)	David Genoud	8	F, M
Morbihan	Île-d’Houat	Houat-Hoedic	Île Valuec	-3.015386	47.411636	WGS84	centroid	Anthony Stoquert	2015-04-24	2015	Net	Andrenidae	Andrena	Andrena agilissima	Andrena agilissima (Scopoli, 1770)	David Genoud	3	F, M
Finistère	Île-Molène	Molène	Ledenez Vraz	-4.949598299999997	48.40063079998527	WGS84	precise	Mael Garrin	2016-07-07	2016	Net	Andrenidae	Andrena	Andrena agilissima	Andrena agilissima (Scopoli, 1770)	Mael Garrin	1	F
Finistère	Île-Molène	Molène	Molène	-4.96037	48.4010009999853	WGS84	precise	Mael Garrin	2016-07-07	2016	Net	Andrenidae	Andrena	Andrena agilissima	Andrena agilissima (Scopoli, 1770)	Mael Garrin	1	F
Finistère	Ouessant	(none)	Ouessant	-5.051308	48.4591769999854	WGS84	precise	Mael Garrin	2016-07-05	2016	Net	Andrenidae	Andrena	Andrena agilissima	Andrena agilissima (Scopoli, 1770)	Mael Garrin	8	Unknown
Finistère	Ouessant	(none)	Ouessant	-5.087914	48.4430949999854	WGS84	precise	Mael Garrin	2016-07-05	2016	Net	Andrenidae	Andrena	Andrena agilissima	Andrena agilissima (Scopoli, 1770)	Mael Garrin	3	F, M
Finistère	Ouessant	(none)	Ouessant	-5.051399999999998	48.4590999999854	WGS84	precise	Mael Garrin	2017-06-15	2017	Net	Andrenidae	Andrena	Andrena agilissima	Andrena agilissima (Scopoli, 1770)	Mael Garrin	20	Unknown
Finistère	Fouesnant	Archipel des Glénan	Saint-Nicolas des Glénan	-4.006131	47.723457	WGS84	precise	Thibault Ramage	2017-05-09	2017	Net	Andrenidae	Andrena	Andrena agilissima	Andrena agilissima (Scopoli, 1770)	Thibault Ramage	1	Unknown
Finistère	Fouesnant	Archipel des Glénan	Saint-Nicolas des Glénan	-4.000526	47.724120	WGS84	precise	Thibault Ramage	2017-06-08	2017	Net	Andrenidae	Andrena	Andrena agilissima	Andrena agilissima (Scopoli, 1770)	Thibault Ramage	2	Unknown
Finistère	Fouesnant	Archipel des Glénan	Saint-Nicolas des Glénan	-3.999199	47.724517	WGS84	precise	Thibault Ramage	2018-05-07	2018	Net	Andrenidae	Andrena	Andrena agilissima	Andrena agilissima (Scopoli, 1770)	Thibault Ramage	1	Unknown
Morbihan	Saint-Pierre-Quiberon	(none)	Téviec	-3.165351	47.55624	WGS84	centroid	Anthony Stoquert	2015-05-21	2015	Net	Andrenidae	Andrena	Andrena agilissima	Andrena agilissima (Scopoli, 1770)	David Genoud	25	F, M
Morbihan	Locmaria	(none)	Belle-Île-en-Mer	-3.1013	47.31469999998253	WGS84	precise	Mael Garrin	2017-07-03	2017	Net	Andrenidae	Andrena	Andrena alfkenella	Andrena alfkenella Perkins, 1914	Mael Garrin	2	F
Morbihan	Groix	(none)	Groix	-3.4237180927	47.6210536392	WGS84	precise	Violette Le Féon	2021-06-13	2021	Net	Andrenidae	Andrena	Andrena alfkenella	Andrena alfkenella Perkins, 1914	David Genoud	1	F
Morbihan	Groix	(none)	Groix	-3.4531284445	47.6429041537	WGS84	precise	Julie Weissmann	2022-07-09	2022	Net	Andrenidae	Andrena	Andrena alfkenella	Andrena alfkenella Perkins, 1914	Matthieu Aubert	1	F
Morbihan	Groix	(none)	Groix	-3.478840214	47.631417412	WGS84	precise	Violette Le Féon, Christian Bargain, David Genoud, Benoît Geslin	2024-04-18	2024	Net	Andrenidae	Andrena	Andrena alfkenella	Andrena alfkenella Perkins, 1914	David Genoud	1	M
Morbihan	Groix	(none)	Groix	-3.480663212	47.629247687	WGS84	precise	Violette Le Féon, Christian Bargain, David Genoud, Benoît Geslin	2024-06-29	2024	Net	Andrenidae	Andrena	Andrena alfkenella	Andrena alfkenella Perkins, 1914	David Genoud	1	F
Morbihan	Hoedic	Houat-Hoedic	Hoedic	-2.875518	47.339941	WGS84	centroid	Anthony Stoquert	2015	2015	Net	Andrenidae	Andrena	Andrena alfkenella	Andrena alfkenella Perkins, 1914	David Genoud	1	F
Morbihan	Île-d’Houat	Houat-Hoedic	Houat	-2.96778	47.390277	WGS84	centroid	Anthony Stoquert	2016	2016	Net	Andrenidae	Andrena	Andrena alfkenella	Andrena alfkenella Perkins, 1914	David Genoud	4	F
Morbihan	Groix	(none)	Groix	-3.478840214	47.631417412	WGS84	precise	Violette Le Féon, Christian Bargain, David Genoud, Benoît Geslin	2024-04-17	2024	Net	Andrenidae	Andrena	Andrena ampla	Andrena ampla Warncke, 1967	David Genoud	1	M
Morbihan	Sauzon	(none)	Belle-Île-en-Mer	-3.2457000000000003	47.37149999998269	WGS84	precise	Mael Garrin	2017-05-09	2017	Net	Andrenidae	Andrena	Andrena angustior	Andrena angustior (Kirby, 1802)	Mael Garrin	1	F
Morbihan	Sauzon	(none)	Belle-Île-en-Mer	-3.2537	47.367999999982686	WGS84	precise	Mael Garrin	2017-05-09	2017	Net	Andrenidae	Andrena	Andrena angustior	Andrena angustior (Kirby, 1802)	Mael Garrin	2	M
Morbihan	Bangor	(none)	Belle-Île-en-Mer	-3.1692000000000005	47.3019999999825	WGS84	precise	Mael Garrin	2017-05-10	2017	Net	Andrenidae	Andrena	Andrena angustior	Andrena angustior (Kirby, 1802)	Mael Garrin	1	M
Morbihan	Île-d’Houat	Houat-Hoedic	Houat	-2.96778	47.390277	WGS84	centroid	Anthony Stoquert	2016	2016	Net	Andrenidae	Andrena	Andrena angustior	Andrena angustior (Kirby, 1802)	David Genoud	12	F, M
Morbihan	Île-d’Houat	Houat-Hoedic	Houat	-2.96512	47.38877	WGS84	precise	Stéphane Vassel	2018-04-16	2018	Net	Andrenidae	Andrena	Andrena angustior	Andrena angustior (Kirby, 1802)	David Genoud	2	Unknown
Morbihan	Île-d’Houat	Houat-Hoedic	Île Valuec	-3.015386	47.411636	WGS84	centroid	Anthony Stoquert	2015-04-24	2015	Net	Andrenidae	Andrena	Andrena angustior	Andrena angustior (Kirby, 1802)	David Genoud	1	M
Finistère	Ouessant	(none)	Ouessant	-5.071	48.46329999998541	WGS84	precise	Mael Garrin	2016-07-04	2016	Net	Andrenidae	Andrena	Andrena angustior	Andrena angustior (Kirby, 1802)	Mael Garrin	2	F
Finistère	Ouessant	(none)	Ouessant	-5.042899999999998	48.463199999985406	WGS84	precise	Parc Naturel Régional d’Armorique	2017-05-02	2017	Pan trap	Andrenidae	Andrena	Andrena angustior	Andrena angustior (Kirby, 1802)	Mael Garrin	1	M
Finistère	Ouessant	(none)	Ouessant	-5.060499999999999	48.47359999998545	WGS84	precise	Parc Naturel Régional d’Armorique	2017-05-02	2017	Pan trap	Andrenidae	Andrena	Andrena angustior	Andrena angustior (Kirby, 1802)	Mael Garrin	1	M
Finistère	Ouessant	(none)	Ouessant	-5.108728	48.441671999985374	WGS84	precise	Parc Naturel Régional d’Armorique	2017-05-02	2017	Pan trap	Andrenidae	Andrena	Andrena angustior	Andrena angustior (Kirby, 1802)	Mael Garrin	2	F
Finistère	Ouessant	(none)	Ouessant	-5.060499999999999	48.47359999998545	WGS84	precise	Parc Naturel Régional d’Armorique	2017-06-12	2017	Pan trap	Andrenidae	Andrena	Andrena angustior	Andrena angustior (Kirby, 1802)	Mael Garrin	16	F, M
Finistère	Ouessant	(none)	Ouessant	-5.108728	48.441671999985374	WGS84	precise	Mael Garrin	2017-06-14	2017	Net	Andrenidae	Andrena	Andrena angustior	Andrena angustior (Kirby, 1802)	Mael Garrin	1	F
Finistère	Ouessant	(none)	Ouessant	-5.051399999999998	48.4590999999854	WGS84	precise	Mael Garrin	2017-06-15	2017	Net	Andrenidae	Andrena	Andrena angustior	Andrena angustior (Kirby, 1802)	Mael Garrin	1	F
Morbihan	Sauzon	(none)	Belle-Île-en-Mer	-3.240499999999999	47.36789999998267	WGS84	precise	Mael Garrin	2017-06-16	2017	Net	Andrenidae	Andrena	Andrena bicolor	Andrena bicolor Fabricius, 1775	Mael Garrin	1	F
Morbihan	Le Palais	(none)	Belle-Île-en-Mer	-3.1500999999999997	47.33109999998256	WGS84	precise	Mael Garrin	2017-06-18	2017	Net	Andrenidae	Andrena	Andrena bicolor	Andrena bicolor Fabricius, 1775	Mael Garrin	1	F
Morbihan	Hoedic	Houat-Hoedic	Hoedic	-2.875518	47.339941	WGS84	centroid	Anthony Stoquert	2015	2015	Net	Andrenidae	Andrena	Andrena bicolor	Andrena bicolor Fabricius, 1775	David Genoud	1	F
Morbihan	Île-d’Houat	Houat-Hoedic	Houat	-2.96778	47.390277	WGS84	centroid	Anthony Stoquert	2016	2016	Net	Andrenidae	Andrena	Andrena bicolor	Andrena bicolor Fabricius, 1775	David Genoud	8	F, M
Morbihan	Île-d’Houat	Houat-Hoedic	Houat	-2.96512	47.38877	WGS84	precise	Stéphane Vassel	2018-04-16	2018	Net	Andrenidae	Andrena	Andrena bicolor	Andrena bicolor Fabricius, 1775	David Genoud	3	Unknown
Morbihan	Île-d’Houat	Houat-Hoedic	Île aux Chevaux	-2.970736	47.356859	WGS84	centroid	Anthony Stoquert	2015-05-28	2015	Net	Andrenidae	Andrena	Andrena bicolor	Andrena bicolor Fabricius, 1775	David Genoud	1	F
Morbihan	Île-d’Houat	Houat-Hoedic	Île Valuec	-3.015386	47.411636	WGS84	centroid	Anthony Stoquert	2016	2016	Net	Andrenidae	Andrena	Andrena bicolor	Andrena bicolor Fabricius, 1775	David Genoud	1	F
Morbihan	Locmaria	(none)	Belle-Île-en-Mer	-3.1013	47.31469999998253	WGS84	precise	Mael Garrin	2017-07-03	2017	Net	Andrenidae	Andrena	Andrena bimaculata	Andrena bimaculata (Kirby, 1802)	Mael Garrin	2	M
Morbihan	Locmaria	(none)	Belle-Île-en-Mer	-3.1030000000000006	47.31469999998253	WGS84	precise	Mael Garrin	2017-07-03	2017	Net	Andrenidae	Andrena	Andrena bimaculata	Andrena bimaculata (Kirby, 1802)	Mael Garrin	1	M
Morbihan	Groix	(none)	Groix	-3.439553876	47.6284763387	WGS84	precise	Christian Bargain	2022-06-28	2022	Net	Andrenidae	Andrena	Andrena bimaculata	Andrena bimaculata (Kirby, 1802)	Matthieu Aubert	1	M
Morbihan	Groix	(none)	Groix	-3.441246607	47.627950086	WGS84	precise	Violette Le Féon, Christian Bargain, David Genoud, Benoît Geslin	2024-04-17	2024	Net	Andrenidae	Andrena	Andrena bimaculata	Andrena bimaculata (Kirby, 1802)	David Genoud	1	F
Morbihan	Groix	(none)	Groix	-3.484069332	47.648852408	WGS84	precise	Violette Le Féon, Christian Bargain, David Genoud, Benoît Geslin	2024-04-17	2024	Net	Andrenidae	Andrena	Andrena bimaculata	Andrena bimaculata (Kirby, 1802)	David Genoud	2	F
Morbihan	Groix	(none)	Groix	-3.478840214	47.631417412	WGS84	precise	Violette Le Féon, Christian Bargain, David Genoud, Benoît Geslin	2024-04-18	2024	Net	Andrenidae	Andrena	Andrena bimaculata	Andrena bimaculata (Kirby, 1802)	David Genoud	1	F
Morbihan	Groix	(none)	Groix	-3.420800498	47.63629256	WGS84	precise	Violette Le Féon, Christian Bargain, David Genoud, Benoît Geslin	2024-06-28	2024	Net	Andrenidae	Andrena	Andrena bimaculata	Andrena bimaculata (Kirby, 1802)	David Genoud	5	M
Morbihan	Groix	(none)	Groix	-3.445667245	47.627567436	WGS84	precise	Violette Le Féon, Christian Bargain, David Genoud, Benoît Geslin	2024-06-29	2024	Net	Andrenidae	Andrena	Andrena bimaculata	Andrena bimaculata (Kirby, 1802)	David Genoud	1	M
Morbihan	Groix	(none)	Groix	-3.478840214	47.631417412	WGS84	precise	Violette Le Féon, Christian Bargain, David Genoud, Benoît Geslin	2024-06-29	2024	Net	Andrenidae	Andrena	Andrena bimaculata	Andrena bimaculata (Kirby, 1802)	David Genoud	5	M
Morbihan	Hoedic	Houat-Hoedic	Hoedic	-2.875518	47.339941	WGS84	centroid	Anthony Stoquert	2015	2015	Net	Andrenidae	Andrena	Andrena bimaculata	Andrena bimaculata (Kirby, 1802)	David Genoud	4	F, M
Morbihan	Hoedic	Houat-Hoedic	Hoedic	-2.875518	47.339941	WGS84	centroid	GRETIA	2011-06-14	2011	Barber pitfall trap	Andrenidae	Andrena	Andrena bimaculata	Andrena bimaculata (Kirby, 1802)	David Genoud	1	F
Morbihan	Île-d’Houat	Houat-Hoedic	Houat	-2.96778	47.390277	WGS84	centroid	Anthony Stoquert	2016	2016	Net	Andrenidae	Andrena	Andrena bimaculata	Andrena bimaculata (Kirby, 1802)	David Genoud	2	F, M
Morbihan	Île-d’Houat	Houat-Hoedic	Houat	-2.96285	47.38827	WGS84	precise	Stéphane Vassel	2022-05-01	2022	Net	Andrenidae	Andrena	Andrena bimaculata	Andrena bimaculata (Kirby, 1802)	David Genoud	1	Unknown
Morbihan	Groix	(none)	Groix	-3.4322122357	47.6409256445	WGS84	precise	Violette Le Féon, Christian Bargain, David Genoud, Benoît Geslin	2024-04-18	2024	Net	Andrenidae	Andrena	Andrena cf. ovatula	not concerned	David Genoud	1	F
Morbihan	Hoedic	Houat-Hoedic	Hoedic	-2.875518	47.339941	WGS84	centroid	Anthony Stoquert	2015	2015	Net	Andrenidae	Andrena	Andrena cf. ovatula	not concerned	David Genoud	1	F
Morbihan	Hoedic	Houat-Hoedic	Hoedic	-2.875518	47.339941	WGS84	centroid	Anthony Stoquert	2015	2015	Net	Andrenidae	Andrena	Andrena cf. wilkella	not concerned	David Genoud	2	F
Morbihan	Locmaria	(none)	Belle-Île-en-Mer	-3.114310000000001	47.295389999982476	WGS84	precise	Benoit Bilheude	2015-04-26	2015	Net	Andrenidae	Andrena	Andrena cineraria	Andrena cineraria (Linnaeus, 1758)	Mael Garrin	1	F
Morbihan	Groix	(none)	Groix	-3.4574359846	47.639444328	WGS84	precise	Violette Le Féon	2022-03-26	2022	Net	Andrenidae	Andrena	Andrena cineraria	Andrena cineraria (Linnaeus, 1758)	Violette Le Féon	1	F
Morbihan	Groix	(none)	Groix	-3.484508973	47.643665227	WGS84	precise	Violette Le Féon, Christian Bargain, David Genoud, Benoît Geslin	2024-04-17	2024	Net	Andrenidae	Andrena	Andrena cineraria	Andrena cineraria (Linnaeus, 1758)	David Genoud	1	F
Morbihan	Groix	(none)	Groix	-3.418857511	47.632899751	WGS84	precise	Violette Le Féon, Christian Bargain, David Genoud, Benoît Geslin	2024-04-19	2024	Net	Andrenidae	Andrena	Andrena cineraria	Andrena cineraria (Linnaeus, 1758)	David Genoud	1	F
Morbihan	Hoedic	Houat-Hoedic	Hoedic	-2.875518	47.339941	WGS84	centroid	Anthony Stoquert	2015	2015	Net	Andrenidae	Andrena	Andrena cineraria	Andrena cineraria (Linnaeus, 1758)	David Genoud	1	F
Morbihan	Hoedic	Houat-Hoedic	Hoedic	-2.8653	47.3386	WGS84	precise	Arnaud Le Nevé	2010-04-05	2010	Net	Andrenidae	Andrena	Andrena cineraria	Andrena cineraria (Linnaeus, 1758)	David Genoud	1	F
Morbihan	Hoedic	Houat-Hoedic	Hoedic	-2.8772	47.3383	WGS84	precise	Arnaud Le Nevé	2015-04-04	2015	Net	Andrenidae	Andrena	Andrena cineraria	Andrena cineraria (Linnaeus, 1758)	David Genoud	1	M
Morbihan	Saint-Armel	Golfe du Morbihan	Île Tascon	-2.727928	47.574375	WGS84	precise	Yvan Brugerolles	2020-02-22	2020	Net	Andrenidae	Andrena	Andrena cineraria	Andrena cineraria (Linnaeus, 1758)	Yvan Brugerolles	1	M
Finistère	Ouessant	(none)	Ouessant	-5.086013	48.460731	WGS84	precise	Unknown, publication Kerbiriou et al. 2014	Unknown	Unknown	Unknown	Andrenidae	Andrena	Andrena cineraria	Andrena cineraria (Linnaeus, 1758)	Unknown	1	Unknown
Morbihan	Sauzon	(none)	Belle-Île-en-Mer	-3.2402999999999995	47.369199999982676	WGS84	precise	Mael Garrin	2017-06-16	2017	Net	Andrenidae	Andrena	Andrena dorsata	Andrena dorsata (Kirby, 1802)	Mael Garrin	1	F
Morbihan	Groix	(none)	Groix	-3.4847058965	47.6490588618	WGS84	precise	Christian Bargain	2022-03-26	2022	Net	Andrenidae	Andrena	Andrena dorsata	Andrena dorsata (Kirby, 1802)	David Genoud	2	F, M
Morbihan	Groix	(none)	Groix	-3.5007371183	47.6522857539	WGS84	precise	Violette Le Féon	2022-03-27	2022	Net	Andrenidae	Andrena	Andrena dorsata	Andrena dorsata (Kirby, 1802)	David Genoud	1	F
Morbihan	Groix	(none)	Groix	-3.478840214	47.631417412	WGS84	precise	Violette Le Féon, Christian Bargain, David Genoud, Benoît Geslin	2024-04-17	2024	Net	Andrenidae	Andrena	Andrena dorsata	Andrena dorsata (Kirby, 1802)	David Genoud	1	F
Morbihan	Groix	(none)	Groix	-3.484069332	47.648852408	WGS84	precise	Violette Le Féon, Christian Bargain, David Genoud, Benoît Geslin	2024-04-17	2024	Net	Andrenidae	Andrena	Andrena dorsata	Andrena dorsata (Kirby, 1802)	David Genoud	1	F
Morbihan	Hoedic	Houat-Hoedic	Hoedic	-2.875518	47.339941	WGS84	centroid	Anthony Stoquert	2015	2015	Net	Andrenidae	Andrena	Andrena dorsata	Andrena dorsata (Kirby, 1802)	David Genoud	4	F, M
Morbihan	Hoedic	Houat-Hoedic	Hoedic	-2.877196	47.338298	WGS84	precise	Violette Le Féon	2009-04-12	2009	Net	Andrenidae	Andrena	Andrena dorsata	Andrena dorsata (Kirby, 1802)	David Genoud	1	F
Morbihan	Hoedic	Houat-Hoedic	Hoedic	-2.8638	47.3405	WGS84	precise	Arnaud Le Nevé	2010-04-04	2010	Net	Andrenidae	Andrena	Andrena dorsata	Andrena dorsata (Kirby, 1802)	David Genoud	1	M
Morbihan	Île-d’Houat	Houat-Hoedic	Houat	-2.96512	47.38877	WGS84	precise	Stéphane Vassel	2018-04-16	2018	Net	Andrenidae	Andrena	Andrena dorsata	Andrena dorsata (Kirby, 1802)	David Genoud	3	Unknown
Morbihan	Bangor	(none)	Belle-Île-en-Mer	-3.165100000000001	47.303899999982505	WGS84	precise	Mael Garrin	2017-05-10	2017	Net	Andrenidae	Andrena	Andrena flavipes	Andrena flavipes Panzer, 1799	Mael Garrin	1	M
Morbihan	Bangor	(none)	Belle-Île-en-Mer	-3.203619	47.311093	WGS84	precise	David Genoud	01/08/2017	2017	Net	Andrenidae	Andrena	Andrena flavipes	Andrena flavipes Panzer, 1799	David Genoud	1	M
Morbihan	Bangor	(none)	Belle-Île-en-Mer	-3.203923	47.3112	WGS84	precise	David Genoud	01/08/2017	2017	Net	Andrenidae	Andrena	Andrena flavipes	Andrena flavipes Panzer, 1799	David Genoud	2	F
Morbihan	Bangor	(none)	Belle-Île-en-Mer	-3.20054	47.312371	WGS84	precise	David Genoud	24/07/2017	2017	Net	Andrenidae	Andrena	Andrena flavipes	Andrena flavipes Panzer, 1799	David Genoud	1	F
Morbihan	Bangor	(none)	Belle-Île-en-Mer	-3.200582	47.312374	WGS84	precise	David Genoud	24/07/2017	2017	Net	Andrenidae	Andrena	Andrena flavipes	Andrena flavipes Panzer, 1799	David Genoud	1	F
Morbihan	Groix	(none)	Groix	-3.4408524198	47.6424957108	WGS84	precise	Violette Le Féon	2021-06-12	2021	Net	Andrenidae	Andrena	Andrena flavipes	Andrena flavipes Panzer, 1799	David Genoud	1	F
Morbihan	Groix	(none)	Groix	-3.4996033731	47.6451501246	WGS84	precise	Violette Le Féon	2021-06-12	2021	Net	Andrenidae	Andrena	Andrena flavipes	Andrena flavipes Panzer, 1799	David Genoud	2	M
Morbihan	Groix	(none)	Groix	-3.4345972101	47.6340220045	WGS84	precise	Violette Le Féon	2022-03-26	2022	Net	Andrenidae	Andrena	Andrena flavipes	Andrena flavipes Panzer, 1799	David Genoud	1	M
Morbihan	Groix	(none)	Groix	-3.4574359846	47.639444328	WGS84	precise	Violette Le Féon	2022-03-26	2022	Net	Andrenidae	Andrena	Andrena flavipes	Andrena flavipes Panzer, 1799	David Genoud	1	F
Morbihan	Groix	(none)	Groix	-3.4839991102	47.649145137	WGS84	precise	Violette Le Féon	2022-03-26	2022	Net	Andrenidae	Andrena	Andrena flavipes	Andrena flavipes Panzer, 1799	David Genoud	1	M
Morbihan	Groix	(none)	Groix	-3.4847058965	47.6490588618	WGS84	precise	Christian Bargain	2022-03-26	2022	Net	Andrenidae	Andrena	Andrena flavipes	Andrena flavipes Panzer, 1799	David Genoud	2	F, M
Morbihan	Groix	(none)	Groix	-3.5014817472	47.6526464639	WGS84	precise	Violette Le Féon	2022-03-27	2022	Net	Andrenidae	Andrena	Andrena flavipes	Andrena flavipes Panzer, 1799	David Genoud	1	F, M
Morbihan	Groix	(none)	Groix	-3.5029126393	47.6519947933	WGS84	precise	Violette Le Féon	2022-03-27	2022	Net	Andrenidae	Andrena	Andrena flavipes	Andrena flavipes Panzer, 1799	David Genoud	5	M
Morbihan	Groix	(none)	Groix	-3.4345972101	47.6340220045	WGS84	precise	Christian Bargain	2022-04-21	2022	Net	Andrenidae	Andrena	Andrena flavipes	Andrena flavipes Panzer, 1799	Matthieu Aubert	1	F
Morbihan	Groix	(none)	Groix	-3.421609	47.637522	WGS84	precise	Franck Herbrecht	2022-07-07	2022	Yellow pan trap	Andrenidae	Andrena	Andrena flavipes	Andrena flavipes Panzer, 1799	Mael Garrin	1	M
Morbihan	Groix	(none)	Groix	-3.4237180927	47.6210536392	WGS84	precise	Violette Le Féon	2022-07-08	2022	Net	Andrenidae	Andrena	Andrena flavipes	Andrena flavipes Panzer, 1799	Matthieu Aubert	1	F
Morbihan	Groix	(none)	Groix	-3.4531284445	47.6429041537	WGS84	precise	Julie Weissmann, Lynn Dicks	2022-07-09	2022	Net	Andrenidae	Andrena	Andrena flavipes	Andrena flavipes Panzer, 1799	Matthieu Aubert	3	F, M
Morbihan	Groix	(none)	Groix	-3.452966731	47.643578102	WGS84	precise	Violette Le Féon, Christian Bargain, David Genoud, Benoît Geslin	2024-04-17	2024	Net	Andrenidae	Andrena	Andrena flavipes	Andrena flavipes Panzer, 1799	David Genoud	30	F, M
Morbihan	Groix	(none)	Groix	-3.484069332	47.648852408	WGS84	precise	Violette Le Féon, Christian Bargain, David Genoud, Benoît Geslin	2024-04-17	2024	Net	Andrenidae	Andrena	Andrena flavipes	Andrena flavipes Panzer, 1799	David Genoud	1	F
Morbihan	Groix	(none)	Groix	-3.484508973	47.643665227	WGS84	precise	Violette Le Féon, Christian Bargain, David Genoud, Benoît Geslin	2024-04-17	2024	Net	Andrenidae	Andrena	Andrena flavipes	Andrena flavipes Panzer, 1799	David Genoud	1	F
Morbihan	Groix	(none)	Groix	-3.418857511	47.632899751	WGS84	precise	Violette Le Féon, Christian Bargain, David Genoud, Benoît Geslin	2024-04-18	2024	Net	Andrenidae	Andrena	Andrena flavipes	Andrena flavipes Panzer, 1799	David Genoud	1	F
Morbihan	Groix	(none)	Groix	-3.420742126	47.634647731	WGS84	precise	Violette Le Féon, Christian Bargain, David Genoud, Benoît Geslin	2024-04-18	2024	Net	Andrenidae	Andrena	Andrena flavipes	Andrena flavipes Panzer, 1799	David Genoud	1	F
Morbihan	Groix	(none)	Groix	-3.433568561	47.640022514	WGS84	precise	Violette Le Féon, Christian Bargain, David Genoud, Benoît Geslin	2024-04-18	2024	Net	Andrenidae	Andrena	Andrena flavipes	Andrena flavipes Panzer, 1799	David Genoud	1	F
Morbihan	Groix	(none)	Groix	-3.4530133	47.639542605	WGS84	precise	Violette Le Féon, Christian Bargain, David Genoud, Benoît Geslin	2024-04-18	2024	Net	Andrenidae	Andrena	Andrena flavipes	Andrena flavipes Panzer, 1799	David Genoud	1	F
Morbihan	Groix	(none)	Groix	-3.482562093	47.635241705	WGS84	precise	Violette Le Féon, Christian Bargain, David Genoud, Benoît Geslin	2024-04-18	2024	Net	Andrenidae	Andrena	Andrena flavipes	Andrena flavipes Panzer, 1799	David Genoud	1	F
Morbihan	Groix	(none)	Groix	-3.5118085539	47.6494707219	WGS84	precise	Violette Le Féon, Christian Bargain, David Genoud, Benoît Geslin	2024-04-18	2024	Net	Andrenidae	Andrena	Andrena flavipes	Andrena flavipes Panzer, 1799	David Genoud	1	F
Morbihan	Groix	(none)	Groix	-3.416858523	47.634043023	WGS84	precise	Violette Le Féon, Christian Bargain, David Genoud, Benoît Geslin	2024-04-19	2024	Net	Andrenidae	Andrena	Andrena flavipes	Andrena flavipes Panzer, 1799	David Genoud	1	F
Morbihan	Groix	(none)	Groix	-3.418857511	47.632899751	WGS84	precise	Violette Le Féon, Christian Bargain, David Genoud, Benoît Geslin	2024-04-19	2024	Net	Andrenidae	Andrena	Andrena flavipes	Andrena flavipes Panzer, 1799	David Genoud	2	F
Morbihan	Groix	(none)	Groix	-3.420742126	47.634647731	WGS84	precise	Violette Le Féon, Christian Bargain, David Genoud, Benoît Geslin	2024-06-28	2024	Net	Andrenidae	Andrena	Andrena flavipes	Andrena flavipes Panzer, 1799	David Genoud	1	M
Morbihan	Groix	(none)	Groix	-3.449657098	47.626760958	WGS84	precise	Violette Le Féon, Christian Bargain, David Genoud, Benoît Geslin	2024-06-29	2024	Net	Andrenidae	Andrena	Andrena flavipes	Andrena flavipes Panzer, 1799	David Genoud	1	F
Morbihan	Groix	(none)	Groix	-3.478840214	47.631417412	WGS84	precise	Violette Le Féon, Christian Bargain, David Genoud, Benoît Geslin	2024-06-29	2024	Net	Andrenidae	Andrena	Andrena flavipes	Andrena flavipes Panzer, 1799	David Genoud	1	F
Morbihan	Hoedic	Houat-Hoedic	Hoedic	-2.875518	47.339941	WGS84	centroid	Anthony Stoquert	2015	2015	Net	Andrenidae	Andrena	Andrena flavipes	Andrena flavipes Panzer, 1799	David Genoud	28	F, M
Morbihan	Hoedic	Houat-Hoedic	Hoedic	-2.877196	47.338298	WGS84	precise	Violette Le Féon	2009-04-12	2009	Net	Andrenidae	Andrena	Andrena flavipes	Andrena flavipes Panzer, 1799	David Genoud	4	F, M
Morbihan	Hoedic	Houat-Hoedic	Hoedic	-2.877202	47.338772	WGS84	precise	Violette Le Féon	2009-04-12	2009	Net	Andrenidae	Andrena	Andrena flavipes	Andrena flavipes Panzer, 1799	David Genoud	5	F, M
Morbihan	Hoedic	Houat-Hoedic	Hoedic	-2.8627	47.3456	WGS84	precise	Arnaud Le Nevé	2010-04-05	2010	Net	Andrenidae	Andrena	Andrena flavipes	Andrena flavipes Panzer, 1799	David Genoud	10	F, M
Morbihan	Hoedic	Houat-Hoedic	Hoedic	-2.875518	47.339941	WGS84	centroid	GRETIA	2011-05-03	2011	Yellow pan trap	Andrenidae	Andrena	Andrena flavipes	Andrena flavipes Panzer, 1799	Matthieu Aubert, David Genoud	5	F
Morbihan	Hoedic	Houat-Hoedic	Hoedic	-2.875518	47.339941	WGS84	centroid	GRETIA	2011-07-08	2011	Yellow pan trap	Andrenidae	Andrena	Andrena flavipes	Andrena flavipes Panzer, 1799	Matthieu Aubert, David Genoud	4	F, M
Morbihan	Hoedic	Houat-Hoedic	Hoedic	-2.8782	47.3383	WGS84	precise	Arnaud Le Nevé	2014-04-20	2014	Net	Andrenidae	Andrena	Andrena flavipes	Andrena flavipes Panzer, 1799	David Genoud	1	F
Morbihan	Hoedic	Houat-Hoedic	Hoedic	-2.877257	47.338838	WGS84	precise	Violette Le Féon	2024-04-29	2024	Net	Andrenidae	Andrena	Andrena flavipes	Andrena flavipes Panzer, 1799	Violette Le Féon	5	F
Morbihan	Île-d’Houat	Houat-Hoedic	Houat	-2.96778	47.390277	WGS84	centroid	Anthony Stoquert	2016	2016	Net	Andrenidae	Andrena	Andrena flavipes	Andrena flavipes Panzer, 1799	David Genoud	5	F
Côtes d’Armor	Pleumeur-Bodou	(none)	Île Aganton	-3.597999999999999	48.79769999998619	WGS84	precise	Ennaloel Mateo-Espada, Mael Garrin	2018-05-15	2018	Net	Andrenidae	Andrena	Andrena flavipes	Andrena flavipes Panzer, 1799	Mael Garrin	1	F
Côtes d’Armor	Pleumeur-Bodou	(none)	Île Aganton	-3.594200000000001	48.80119999998622	WGS84	precise	Mael Garrin	2018-06-26	2018	Net	Andrenidae	Andrena	Andrena flavipes	Andrena flavipes Panzer, 1799	Mael Garrin	1	F
Côtes d’Armor	Pleumeur-Bodou	(none)	Île Aganton	-3.5967000000000002	48.799299999986204	WGS84	precise	Mael Garrin	2019-04-18	2019	Net	Andrenidae	Andrena	Andrena flavipes	Andrena flavipes Panzer, 1799	Mael Garrin	1	F
Côtes d’Armor	Pleumeur-Bodou	(none)	Île Aganton	-3.6016	48.79969999998619	WGS84	precise	Mael Garrin	2019-04-18	2019	Net	Andrenidae	Andrena	Andrena flavipes	Andrena flavipes Panzer, 1799	Mael Garrin	1	F
Finistère	Le Conquet	Molène	Île de Balanec	-4.982748914024849	48.41775999641085	WGS84	precise	Gwenael L’Harant, Mael Garrin	2021-07-29	2021	Net	Andrenidae	Andrena	Andrena flavipes	Andrena flavipes Panzer, 1799	Mael Garrin	2	F, M
Finistère	Le Conquet	Molène	Île de Béniguet	-4.858559605919795	48.34579690306972	WGS84	precise	Gwenael L’Harant, Mael Garrin	2021-07-28	2021	Net	Andrenidae	Andrena	Andrena flavipes	Andrena flavipes Panzer, 1799	Mael Garrin	1	F
Finistère	Le Conquet	Molène	Île de Trielen	-4.936481156783893	48.372688230568855	WGS84	precise	Gwenael L’Harant, Mael Garrin	2021-07-29	2021	Net	Andrenidae	Andrena	Andrena flavipes	Andrena flavipes Panzer, 1799	Mael Garrin	2	F, M
Morbihan	Saint-Armel	Golfe du Morbihan	Île Tascon	-2.727928	47.574375	WGS84	precise	Yvan Brugerolles	2020-02-22	2020	Net	Andrenidae	Andrena	Andrena flavipes	Andrena flavipes Panzer, 1799	Yvan Brugerolles	1	F
Finistère	Île-Molène	Molène	Molène	-4.960369999999999	48.401000999985264	WGS84	precise	Mael Garrin	2016-07-07	2016	Net	Andrenidae	Andrena	Andrena flavipes	Andrena flavipes Panzer, 1799	Mael Garrin	4	M
Finistère	Ouessant	(none)	Ouessant	-5.081400000000001	48.46039999998542	WGS84	precise	Mael Garrin	2015-08-30	2015	Net	Andrenidae	Andrena	Andrena flavipes	Andrena flavipes Panzer, 1799	Mael Garrin	1	F
Finistère	Ouessant	(none)	Ouessant	-5.060499999999999	48.47359999998545	WGS84	precise	Parc Naturel Régional d’Armorique	2017-05-02	2017	Pan trap	Andrenidae	Andrena	Andrena flavipes	Andrena flavipes Panzer, 1799	Mael Garrin	1	F
Finistère	Ouessant	(none)	Ouessant	-5.088199999999999	48.443599999985366	WGS84	precise	Parc Naturel Régional d’Armorique	2017-05-02	2017	Pan trap	Andrenidae	Andrena	Andrena flavipes	Andrena flavipes Panzer, 1799	Mael Garrin	1	F
Finistère	Ouessant	(none)	Ouessant	-5.098799999999997	48.45659999998541	WGS84	precise	Mael Garrin	2017-05-03	2017	Net	Andrenidae	Andrena	Andrena flavipes	Andrena flavipes Panzer, 1799	Mael Garrin	1	F
Finistère	Ouessant	(none)	Ouessant	-5.110316	48.454423999985394	WGS84	precise	Mael Garrin	2017-06-15	2017	Net	Andrenidae	Andrena	Andrena flavipes	Andrena flavipes Panzer, 1799	Mael Garrin	1	M
Finistère	Le Conquet	Molène	Île de Béniguet	-4.858559605919795	48.34579690306972	WGS84	precise	Gwenael L’Harant, Mael Garrin	2021-07-28	2021	Net	Andrenidae	Andrena	Andrena florea	Andrena florea Fabricius, 1793	Mael Garrin	1	F
Morbihan	Locmaria	(none)	Belle-Île-en-Mer	-3.1030000000000006	47.31469999998253	WGS84	precise	Mael Garrin	2017-07-03	2017	Net	Andrenidae	Andrena	Andrena floricola	Andrena floricola Eversmann, 1852	David Genoud	1	M
Morbihan	Groix	(none)	Groix	-3.4284509638	47.6410020698	WGS84	precise	Christian Bargain	2021-03-16	2021	Net	Andrenidae	Andrena	Andrena fulva	Andrena fulva (Muller, 1766)	David Genoud	1	M
Morbihan	Groix	(none)	Groix	-3.4284509638	47.6410020698	WGS84	precise	Violette Le Féon	2022-03-27	2022	Net	Andrenidae	Andrena	Andrena fulva	Andrena fulva (Muller, 1766)	David Genoud	4	M
Morbihan	Groix	(none)	Groix	-3.498199864	47.6505490375	WGS84	precise	Violette Le Féon	2022-03-27	2022	Net	Andrenidae	Andrena	Andrena fulva	Andrena fulva (Muller, 1766)	Violette Le Féon	1	F, M
Morbihan	Groix	(none)	Groix	-3.4284509638	47.6410020698	WGS84	precise	Christian Bargain	2022-04-11	2022	Net	Andrenidae	Andrena	Andrena fulva	Andrena fulva (Muller, 1766)	Violette Le Féon	1	F
Morbihan	Groix	(none)	Groix	-3.484508973	47.643665227	WGS84	precise	Violette Le Féon, Christian Bargain, David Genoud, Benoît Geslin	2024-04-17	2024	Net	Andrenidae	Andrena	Andrena fulva	Andrena fulva (Muller, 1766)	David Genoud	1	F
Morbihan	Groix	(none)	Groix	-3.420742126	47.634647731	WGS84	precise	Violette Le Féon, Christian Bargain, David Genoud, Benoît Geslin	2024-04-18	2024	Net	Andrenidae	Andrena	Andrena fulva	Andrena fulva (Muller, 1766)	David Genoud	1	F
Morbihan	Hoedic	Houat-Hoedic	Hoedic	-2.875518	47.339941	WGS84	centroid	Anthony Stoquert	2015	2015	Net	Andrenidae	Andrena	Andrena fulva	Andrena fulva (Muller, 1766)	David Genoud	2	F, M
Morbihan	Hoedic	Houat-Hoedic	Hoedic	-2.877196	47.338298	WGS84	precise	Violette Le Féon	2009-04-12	2009	Net	Andrenidae	Andrena	Andrena fulva	Andrena fulva (Muller, 1766)	Robert Fonfria, David Genoud	1	F
Morbihan	Hoedic	Houat-Hoedic	Hoedic	-2.877257	47.338838	WGS84	precise	Violette Le Féon	2014-04-19	2014	Net	Andrenidae	Andrena	Andrena fulva	Andrena fulva (Muller, 1766)	Violette Le Féon	1	F
Morbihan	Hoedic	Houat-Hoedic	Hoedic	-2.8782	47.3383	WGS84	precise	Arnaud Le Nevé	2014-04-20	2014	Net	Andrenidae	Andrena	Andrena fulva	Andrena fulva (Muller, 1766)	David Genoud	1	F
Morbihan	Hoedic	Houat-Hoedic	Hoedic	-2.8772	47.3383	WGS84	precise	Arnaud Le Nevé	2015-04-04	2015	Net	Andrenidae	Andrena	Andrena fulva	Andrena fulva (Muller, 1766)	David Genoud	1	F
Morbihan	Hoedic	Houat-Hoedic	Hoedic	-2.872179	47.338986	WGS84	precise	Violette Le Féon	2017-04-01	2017	Net	Andrenidae	Andrena	Andrena fulva	Andrena fulva (Muller, 1766)	Violette Le Féon	1	F
Morbihan	Hoedic	Houat-Hoedic	Hoedic	-2.878403	47.339311	WGS84	precise	Violette Le Féon	2022-04-18	2022	Net	Andrenidae	Andrena	Andrena fulva	Andrena fulva (Muller, 1766)	Violette Le Féon	10	F
Morbihan	Hoedic	Houat-Hoedic	Hoedic	-2.878403	47.339311	WGS84	precise	Violette Le Féon	2023-04-29	2023	Net	Andrenidae	Andrena	Andrena fulva	Andrena fulva (Muller, 1766)	Violette Le Féon	10	F
Morbihan	Sauzon	(none)	Belle-Île-en-Mer	-3.233199999999998	47.326199999982556	WGS84	precise	Mael Garrin	2017-06-17	2017	Net	Andrenidae	Andrena	Andrena fulvago	Andrena fulvago (Christ, 1791)	Mael Garrin	1	F
Morbihan	Locmaria	(none)	Belle-Île-en-Mer	-3.1013	47.31469999998253	WGS84	precise	Mael Garrin	2017-07-03	2017	Net	Andrenidae	Andrena	Andrena fulvago	Andrena fulvago (Christ, 1791)	Mael Garrin	1	F
Morbihan	Groix	(none)	Groix	-3.4574359846	47.639444328	WGS84	precise	Violette Le Féon	2021-06-12	2021	Net	Andrenidae	Andrena	Andrena fulvago	Andrena fulvago (Christ, 1791)	David Genoud	3	F
Morbihan	Groix	(none)	Groix	-3.4847058965	47.6490588618	WGS84	precise	Violette Le Féon	2021-06-12	2021	Net	Andrenidae	Andrena	Andrena fulvago	Andrena fulvago (Christ, 1791)	David Genoud	1	M
Morbihan	Groix	(none)	Groix	-3.445667245	47.627567436	WGS84	precise	Violette Le Féon, Christian Bargain, David Genoud, Benoît Geslin	2024-06-29	2024	Net	Andrenidae	Andrena	Andrena fulvago	Andrena fulvago (Christ, 1791)	David Genoud	1	F
Morbihan	Groix	(none)	Groix	-3.461039017	47.637409015	WGS84	precise	Violette Le Féon, Christian Bargain, David Genoud, Benoît Geslin	2024-06-29	2024	Net	Andrenidae	Andrena	Andrena fulvago	Andrena fulvago (Christ, 1791)	David Genoud	1	F
Morbihan	Groix	(none)	Groix	-3.4530133	47.639542605	WGS84	precise	Violette Le Féon, Christian Bargain, David Genoud, Benoît Geslin	2024-06-30	2024	Net	Andrenidae	Andrena	Andrena fulvago	Andrena fulvago (Christ, 1791)	David Genoud	1	F
Morbihan	Groix	(none)	Groix	-3.461039017	47.637409015	WGS84	precise	Violette Le Féon, Christian Bargain, David Genoud, Benoît Geslin	2024-06-30	2024	Net	Andrenidae	Andrena	Andrena fulvago	Andrena fulvago (Christ, 1791)	David Genoud	1	F
Morbihan	Hoedic	Houat-Hoedic	Hoedic	-2.875518	47.339941	WGS84	centroid	GRETIA	2011-05-31	2011	Barber pitfall trap	Andrenidae	Andrena	Andrena fulvago	Andrena fulvago (Christ, 1791)	David Genoud	1	F
Morbihan	Île-d’Houat	Houat-Hoedic	Houat	-2.96778	47.390277	WGS84	centroid	Anthony Stoquert	2016	2016	Net	Andrenidae	Andrena	Andrena fulvago	Andrena fulvago (Christ, 1791)	David Genoud	1	F, M
Finistère	Ouessant	(none)	Ouessant	-5.108728	48.441671999985374	WGS84	precise	Mael Garrin	2015-08-30	2015	Net	Andrenidae	Andrena	Andrena fuscipes	Andrena fuscipes (Kirby, 1802)	Mael Garrin	1	F
Morbihan	Hoedic	Houat-Hoedic	Hoedic	-2.877202	47.338772	WGS84	precise	Violette Le Féon	2009-04-12	2009	Net	Andrenidae	Andrena	Andrena gravida	Andrena gravida Imhoff, 1832	David Genoud	1	F
Morbihan	Locmaria	(none)	Belle-Île-en-Mer	-3.067999999999998	47.30949999998252	WGS84	precise	Mael Garrin	2017-05-10	2017	Net	Andrenidae	Andrena	Andrena griseobalteata	Andrena griseobalteata Dours, 1872	Mael Garrin, David Genoud	1	M
Morbihan	Groix	(none)	Groix	-3.4441338243	47.6318112286	WGS84	precise	Christian Bargain	2022-03-24	2022	Net	Andrenidae	Andrena	Andrena haemorrhoa	Andrena haemorrhoa (Fabricius, 1781)	David Genoud	1	M
Morbihan	Groix	(none)	Groix	-3.4345972101	47.6340220045	WGS84	precise	Christian Bargain	2022-03-26	2022	Net	Andrenidae	Andrena	Andrena haemorrhoa	Andrena haemorrhoa (Fabricius, 1781)	David Genoud	2	F, M
Morbihan	Groix	(none)	Groix	-3.4345972101	47.6340220045	WGS84	precise	Violette Le Féon	2022-03-28	2022	Net	Andrenidae	Andrena	Andrena haemorrhoa	Andrena haemorrhoa (Fabricius, 1781)	David Genoud	1	F
Morbihan	Île-d’Houat	Houat-Hoedic	Houat	-2.96778	47.390277	WGS84	centroid	Anthony Stoquert	2016	2016	Net	Andrenidae	Andrena	Andrena haemorrhoa	Andrena haemorrhoa (Fabricius, 1781)	David Genoud	1	M
Morbihan	Sauzon	(none)	Belle-Île-en-Mer	-3.228	47.3628999999827	WGS84	precise	Didier Roustide, Mael Garrin	2017-06-16	2017	Net	Andrenidae	Andrena	Andrena hattorfiana	Andrena hattorfiana (Fabricius, 1775)	Mael Garrin	3	F
Morbihan	Sauzon	(none)	Belle-Île-en-Mer	-3.2280000000000006	47.36289999998266	WGS84	precise	Mael Garrin	2017-06-16	2017	Net	Andrenidae	Andrena	Andrena hattorfiana	Andrena hattorfiana (Fabricius, 1775)	Mael Garrin	1	F
Morbihan	Locmaria	(none)	Belle-Île-en-Mer	-3.1013	47.3146999999825	WGS84	precise	Mael Garrin	2017-07-03	2017	Net	Andrenidae	Andrena	Andrena hattorfiana	Andrena hattorfiana (Fabricius, 1775)	Mael Garrin	2	F
Morbihan	Bangor	(none)	Belle-Île-en-Mer	-3.1854	47.3062999999825	WGS84	precise	Mael Garrin	2017-07-04	2017	Net	Andrenidae	Andrena	Andrena hattorfiana	Andrena hattorfiana (Fabricius, 1775)	Mael Garrin	1	F
Morbihan	Locmaria	(none)	Belle-Île-en-Mer	-3.0706	47.3171999999825	WGS84	precise	Mael Garrin, Yves Brien	2017-07-05	2017	Net	Andrenidae	Andrena	Andrena hattorfiana	Andrena hattorfiana (Fabricius, 1775)	Mael Garrin	1	Unknown
Morbihan	Le Palais	(none)	Belle-Île-en-Mer	-3.1365	47.3281999999826	WGS84	precise	Mael Garrin, Yves Brien	2017-07-05	2017	Net	Andrenidae	Andrena	Andrena hattorfiana	Andrena hattorfiana (Fabricius, 1775)	Mael Garrin	1	F
Morbihan	Groix	(none)	Groix	-3.4530133	47.639542605	WGS84	precise	Violette Le Féon, Christian Bargain, David Genoud, Benoît Geslin	2024-04-18	2024	Net	Andrenidae	Andrena	Andrena humilis	Andrena humilis Imhoff, 1832	David Genoud	1	F
Finistère	Ouessant	(none)	Ouessant	-5.042768	48.463644999985426	WGS84	precise	Mael Garrin	2016-07-05	2016	Net	Andrenidae	Andrena	Andrena humilis	Andrena humilis Imhoff, 1832	David Genoud	1	F
Finistère	Ouessant	(none)	Ouessant	-5.0928	48.4516999999854	WGS84	precise	Mael Garrin	2017-06-15	2017	Net	Andrenidae	Andrena	Andrena humilis	Andrena humilis Imhoff, 1832	Mael Garrin	1	F
Finistère	Fouesnant	Archipel des Glénan	Saint-Nicolas des Glénan	-4.000526	47.724120	WGS84	precise	Thibault Ramage	2017-05-09	2017	Net	Andrenidae	Andrena	Andrena humilis	Andrena humilis Imhoff, 1832	Thibault Ramage	2	Unknown
Finistère	Fouesnant	Archipel des Glénan	Saint-Nicolas des Glénan	-4.000060	47.724956	WGS84	precise	Thibault Ramage	2018-05-07	2018	Net	Andrenidae	Andrena	Andrena humilis	Andrena humilis Imhoff, 1832	Thibault Ramage	1	Unknown
Morbihan	Île-d’Houat	Houat-Hoedic	Houat	-2.96778	47.390277	WGS84	centroid	Anthony Stoquert	2016	2016	Net	Andrenidae	Andrena	Andrena labialis	Andrena labialis (Kirby, 1802)	David Genoud	1	M
Morbihan	Groix	(none)	Groix	-3.4441338243	47.6318112286	WGS84	precise	Christian Bargain	2022-03-24	2022	Net	Andrenidae	Andrena	Andrena lagopus	Andrena lagopus Latreille, 1809	David Genoud	1	M
Morbihan	Groix	(none)	Groix	-3.441246607	47.627950086	WGS84	precise	Violette Le Féon, Christian Bargain, David Genoud, Benoît Geslin	2024-04-17	2024	Net	Andrenidae	Andrena	Andrena lagopus	Andrena lagopus Latreille, 1809	David Genoud	5	F, M
Morbihan	Groix	(none)	Groix	-3.452966731	47.643578102	WGS84	precise	Violette Le Féon, Christian Bargain, David Genoud, Benoît Geslin	2024-04-17	2024	Net	Andrenidae	Andrena	Andrena lagopus	Andrena lagopus Latreille, 1809	David Genoud	1	F
Morbihan	Bangor	(none)	Belle-Île-en-Mer	-3.165100000000001	47.303899999982505	WGS84	precise	Mael Garrin	2017-05-10	2017	Net	Andrenidae	Andrena	Andrena minutula	Andrena minutula (Kirby, 1802)	Mael Garrin	1	F
Morbihan	Groix	(none)	Groix	-3.5007371183	47.6522857539	WGS84	precise	Violette Le Féon	2021-06-11	2021	Net	Andrenidae	Andrena	Andrena minutula	Andrena minutula (Kirby, 1802)	David Genoud	1	M
Morbihan	Groix	(none)	Groix	-3.4847058965	47.6490588618	WGS84	precise	Violette Le Féon	2021-06-12	2021	Net	Andrenidae	Andrena	Andrena minutula	Andrena minutula (Kirby, 1802)	David Genoud	1	M
Morbihan	Groix	(none)	Groix	-3.4992291136	47.6458191425	WGS84	precise	Violette Le Féon	2021-06-12	2021	Net	Andrenidae	Andrena	Andrena minutula	Andrena minutula (Kirby, 1802)	David Genoud	1	M
Morbihan	Groix	(none)	Groix	-3.4574359846	47.639444328	WGS84	precise	Violette Le Féon	2022-03-26	2022	Net	Andrenidae	Andrena	Andrena minutula	Andrena minutula (Kirby, 1802)	David Genoud	1	F
Morbihan	Groix	(none)	Groix	-3.4847058965	47.6490588618	WGS84	precise	Violette Le Féon	2022-03-26	2022	Net	Andrenidae	Andrena	Andrena minutula	Andrena minutula (Kirby, 1802)	David Genoud	1	F
Morbihan	Groix	(none)	Groix	-3.510915888	47.6486613846	WGS84	precise	Violette Le Féon	2022-03-27	2022	Net	Andrenidae	Andrena	Andrena minutula	Andrena minutula (Kirby, 1802)	David Genoud	1	F
Morbihan	Groix	(none)	Groix	-3.5118085539	47.6494707219	WGS84	precise	Violette Le Féon	2022-03-27	2022	Net	Andrenidae	Andrena	Andrena minutula	Andrena minutula (Kirby, 1802)	David Genoud	1	F
Morbihan	Groix	(none)	Groix	-3.441246607	47.627950086	WGS84	precise	Violette Le Féon, Christian Bargain, David Genoud, Benoît Geslin	2024-04-17	2024	Net	Andrenidae	Andrena	Andrena minutula	Andrena minutula (Kirby, 1802)	David Genoud	1	F
Morbihan	Groix	(none)	Groix	-3.452966731	47.643578102	WGS84	precise	Violette Le Féon, Christian Bargain, David Genoud, Benoît Geslin	2024-04-17	2024	Net	Andrenidae	Andrena	Andrena minutula	Andrena minutula (Kirby, 1802)	David Genoud	2	F
Morbihan	Groix	(none)	Groix	-3.484069332	47.648852408	WGS84	precise	Violette Le Féon, Christian Bargain, David Genoud, Benoît Geslin	2024-04-17	2024	Net	Andrenidae	Andrena	Andrena minutula	Andrena minutula (Kirby, 1802)	David Genoud	2	F
Morbihan	Groix	(none)	Groix	-3.478840214	47.631417412	WGS84	precise	Violette Le Féon, Christian Bargain, David Genoud, Benoît Geslin	2024-06-29	2024	Net	Andrenidae	Andrena	Andrena minutula	Andrena minutula (Kirby, 1802)	David Genoud	1	M
Morbihan	Hoedic	Houat-Hoedic	Hoedic	-2.875518	47.339941	WGS84	centroid	GRETIA	2011-05-31	2011	Malaise trap	Andrenidae	Andrena	Andrena minutula	Andrena minutula (Kirby, 1802)	David Genoud	1	M
Morbihan	Sauzon	(none)	Belle-Île-en-Mer	-3.2537	47.367999999982686	WGS84	precise	Mael Garrin	2017-05-09	2017	Net	Andrenidae	Andrena	Andrena minutuloides	Andrena minutuloides Perkins, 1914	Mael Garrin	1	F
Morbihan	Locmaria	(none)	Belle-Île-en-Mer	-3.1013	47.31469999998253	WGS84	precise	Mael Garrin	2017-07-03	2017	Net	Andrenidae	Andrena	Andrena minutuloides	Andrena minutuloides Perkins, 1914	Mael Garrin, David Genoud	2	F, M
Morbihan	Île-d'Houat	Houat-Hoedic	Houat	-2.96778	47.390277	WGS84	centroid	Gilles Mahé	2004-05-26	2004	Net	Andrenidae	Andrena	Andrena morio	Andrena morio Brulle, 1832	Gilles Mahé	1	Unknown
Finistère	Île-Molène	Molène	Molène	-4.960369999999999	48.401000999985264	WGS84	precise	Mael Garrin	2016-07-07	2016	Net	Andrenidae	Andrena	Andrena nigriceps	Andrena nigriceps (Kirby, 1802)	Mael Garrin	1	M
Finistère	Ouessant	(none)	Ouessant	-5.081400000000001	48.46039999998542	WGS84	precise	Mael Garrin	2015-08-30	2015	Net	Andrenidae	Andrena	Andrena nigriceps	Andrena nigriceps (Kirby, 1802)	Mael Garrin	1	F
Finistère	Ouessant	(none)	Ouessant	-5.110745	48.46503999998543	WGS84	precise	Mael Garrin	2016-07-08	2016	Net	Andrenidae	Andrena	Andrena nigriceps	Andrena nigriceps (Kirby, 1802)	Mael Garrin	1	F
Finistère	Ouessant	(none)	Ouessant	-5.051399999999998	48.4590999999854	WGS84	precise	Mael Garrin	2017-06-15	2017	Net	Andrenidae	Andrena	Andrena nigriceps	Andrena nigriceps (Kirby, 1802)	Mael Garrin	1	F
Morbihan	Locmaria	(none)	Belle-Île-en-Mer	-3.0670000000000015	47.30039999998248	WGS84	precise	Mael Garrin	2017-05-10	2017	Net	Andrenidae	Andrena	Andrena nigroaenea	Andrena nigroaenea (Kirby, 1802)	Mael Garrin	1	M
Morbihan	Groix	(none)	Groix	-3.5113780404	47.6507512118	WGS84	precise	Violette Le Féon	2021-06-11	2021	Net	Andrenidae	Andrena	Andrena nigroaenea	Andrena nigroaenea (Kirby, 1802)	David Genoud	1	F
Morbihan	Groix	(none)	Groix	-3.4345972101	47.6340220045	WGS84	precise	Violette Le Féon	2022-03-26	2022	Net	Andrenidae	Andrena	Andrena nigroaenea	Andrena nigroaenea (Kirby, 1802)	David Genoud	1	F
Morbihan	Groix	(none)	Groix	-3.4996033731	47.6451501246	WGS84	precise	Violette Le Féon	2022-03-26	2022	Net	Andrenidae	Andrena	Andrena nigroaenea	Andrena nigroaenea (Kirby, 1802)	David Genoud	1	F
Morbihan	Groix	(none)	Groix	-3.5118085539	47.6494707219	WGS84	precise	Violette Le Féon	2022-03-27	2022	Net	Andrenidae	Andrena	Andrena nigroaenea	Andrena nigroaenea (Kirby, 1802)	David Genoud	1	M
Morbihan	Groix	(none)	Groix	-3.452966731	47.643578102	WGS84	precise	Violette Le Féon, Christian Bargain, David Genoud, Benoît Geslin	2024-04-17	2024	Net	Andrenidae	Andrena	Andrena nigroaenea	Andrena nigroaenea (Kirby, 1802)	David Genoud	10	F
Morbihan	Groix	(none)	Groix	-3.478840214	47.631417412	WGS84	precise	Violette Le Féon, Christian Bargain, David Genoud, Benoît Geslin	2024-04-17	2024	Net	Andrenidae	Andrena	Andrena nigroaenea	Andrena nigroaenea (Kirby, 1802)	David Genoud	1	F
Morbihan	Groix	(none)	Groix	-3.478840214	47.631417412	WGS84	precise	Violette Le Féon, Christian Bargain, David Genoud, Benoît Geslin	2024-04-18	2024	Net	Andrenidae	Andrena	Andrena nigroaenea	Andrena nigroaenea (Kirby, 1802)	David Genoud	1	F
Morbihan	Groix	(none)	Groix	-3.482562093	47.635241705	WGS84	precise	Violette Le Féon, Christian Bargain, David Genoud, Benoît Geslin	2024-04-18	2024	Net	Andrenidae	Andrena	Andrena nigroaenea	Andrena nigroaenea (Kirby, 1802)	David Genoud	1	M
Morbihan	Groix	(none)	Groix	-3.416858523	47.634043023	WGS84	precise	Violette Le Féon, Christian Bargain, David Genoud, Benoît Geslin	2024-04-19	2024	Net	Andrenidae	Andrena	Andrena nigroaenea	Andrena nigroaenea (Kirby, 1802)	David Genoud	1	F
Morbihan	Groix	(none)	Groix	-3.418857511	47.632899751	WGS84	precise	Violette Le Féon, Christian Bargain, David Genoud, Benoît Geslin	2024-04-19	2024	Net	Andrenidae	Andrena	Andrena nigroaenea	Andrena nigroaenea (Kirby, 1802)	David Genoud	2	F
Morbihan	Hoedic	Houat-Hoedic	Hoedic	-2.875518	47.339941	WGS84	centroid	Anthony Stoquert	2015	2015	Net	Andrenidae	Andrena	Andrena nigroaenea	Andrena nigroaenea (Kirby, 1802)	David Genoud	7	F, M
Morbihan	Hoedic	Houat-Hoedic	Hoedic	-2.877196	47.338298	WGS84	precise	Violette Le Féon	2009-04-12	2009	Net	Andrenidae	Andrena	Andrena nigroaenea	Andrena nigroaenea (Kirby, 1802)	David Genoud	8	F, M
Morbihan	Hoedic	Houat-Hoedic	Hoedic	-2.8653	47.3386	WGS84	precise	Arnaud Le Nevé	2010-04-04	2010	Net	Andrenidae	Andrena	Andrena nigroaenea	Andrena nigroaenea (Kirby, 1802)	David Genoud	1	F
Morbihan	Hoedic	Houat-Hoedic	Hoedic	-2.8772	47.3383	WGS84	precise	Arnaud Le Nevé	2015-04-04	2015	Net	Andrenidae	Andrena	Andrena nigroaenea	Andrena nigroaenea (Kirby, 1802)	David Genoud	1	F
Morbihan	Île-d’Houat	Houat-Hoedic	Houat	-2.96778	47.390277	WGS84	centroid	Anthony Stoquert	2016	2016	Net	Andrenidae	Andrena	Andrena nigroaenea	Andrena nigroaenea (Kirby, 1802)	David Genoud	29	F, M
Morbihan	Île-d’Houat	Houat-Hoedic	Houat	-2.96512	47.38877	WGS84	precise	Stéphane Vassel	2018-04-16	2018	Net	Andrenidae	Andrena	Andrena nigroaenea	Andrena nigroaenea (Kirby, 1802)	David Genoud	5	Unknown
Morbihan	Île-d’Houat	Houat-Hoedic	Houat	-2.96285	47.38827	WGS84	precise	Stéphane Vassel	2022-05-01	2022	Net	Andrenidae	Andrena	Andrena nigroaenea	Andrena nigroaenea (Kirby, 1802)	David Genoud	1	Unknown
Côtes d’Armor	Pleumeur-Bodou	(none)	Île Aganton	-3.5934000000000004	48.800199999986184	WGS84	precise	Ennaloel Mateo-Espada, Mael Garrin	2018-05-15	2018	Net	Andrenidae	Andrena	Andrena nigroaenea	Andrena nigroaenea (Kirby, 1802)	Mael Garrin	1	M
Côtes d’Armor	Pleumeur-Bodou	(none)	Île Aganton	-3.5967000000000002	48.799299999986204	WGS84	precise	Mael Garrin	2018-06-26	2018	Net	Andrenidae	Andrena	Andrena nigroaenea	Andrena nigroaenea (Kirby, 1802)	Mael Garrin	1	F
Côtes d’Armor	Pleumeur-Bodou	(none)	Île Aganton	-3.5934000000000004	48.800199999986184	WGS84	precise	Mael Garrin	2019-04-18	2019	Net	Andrenidae	Andrena	Andrena nigroaenea	Andrena nigroaenea (Kirby, 1802)	Mael Garrin	1	F
Côtes d’Armor	Pleumeur-Bodou	(none)	Île Aganton	-3.6014	48.797899999986186	WGS84	precise	Mael Garrin	2019-04-18	2019	Net	Andrenidae	Andrena	Andrena nigroaenea	Andrena nigroaenea (Kirby, 1802)	Mael Garrin	3	F, M
Morbihan	Île-d’Houat	Houat-Hoedic	Île aux Chevaux	-2.970736	47.356859	WGS84	centroid	Anthony Stoquert	2015-05-28	2015	Net	Andrenidae	Andrena	Andrena nigroaenea	Andrena nigroaenea (Kirby, 1802)	David Genoud	3	F, M
Morbihan	Île-d’Houat	Houat-Hoedic	Île Valuec	-3.015386	47.411636	WGS84	centroid	Anthony Stoquert	2015-04-24	2015	Net	Andrenidae	Andrena	Andrena nigroaenea	Andrena nigroaenea (Kirby, 1802)	David Genoud	7	F, M
Finistère	Ouessant	(none)	Ouessant	-5.1063	48.470599999985424	WGS84	precise	Mael Garrin	2014-05-03	2014	Net	Andrenidae	Andrena	Andrena nigroaenea	Andrena nigroaenea (Kirby, 1802)	Mael Garrin	1	M
Finistère	Ouessant	(none)	Ouessant	-5.108728	48.441671999985374	WGS84	precise	Mael Garrin	2016-07-06	2016	Net	Andrenidae	Andrena	Andrena nigroaenea	Andrena nigroaenea (Kirby, 1802)	Mael Garrin	2	F, M
Finistère	Ouessant	(none)	Ouessant	-5.060499999999999	48.47359999998545	WGS84	precise	Parc Naturel Régional d’Armorique	2017-05-02	2017	Pan trap	Andrenidae	Andrena	Andrena nigroaenea	Andrena nigroaenea (Kirby, 1802)	Mael Garrin	1	M
Finistère	Ouessant	(none)	Ouessant	-5.060499999999999	48.47359999998545	WGS84	precise	Mael Garrin	2017-05-03	2017	Net	Andrenidae	Andrena	Andrena nigroaenea	Andrena nigroaenea (Kirby, 1802)	Mael Garrin	1	M
Finistère	Ouessant	(none)	Ouessant	-5.098799999999997	48.45659999998541	WGS84	precise	Mael Garrin	2017-05-03	2017	Net	Andrenidae	Andrena	Andrena nigroaenea	Andrena nigroaenea (Kirby, 1802)	Mael Garrin	1	F
Finistère	Ouessant	(none)	Ouessant	-5.108728	48.441671999985374	WGS84	precise	Mael Garrin	2017-05-04	2017	Net	Andrenidae	Andrena	Andrena nigroaenea	Andrena nigroaenea (Kirby, 1802)	Mael Garrin	2	F
Finistère	Ouessant	(none)	Ouessant	-5.124499999999999	48.4580999999854	WGS84	precise	Mael Garrin	2017-06-14	2017	Net	Andrenidae	Andrena	Andrena nigroaenea	Andrena nigroaenea (Kirby, 1802)	Mael Garrin	1	F
Finistère	Ouessant	(none)	Ouessant	-5.051399999999998	48.4590999999854	WGS84	precise	Mael Garrin	2017-06-15	2017	Net	Andrenidae	Andrena	Andrena nigroaenea	Andrena nigroaenea (Kirby, 1802)	Mael Garrin	1	F
Finistère	Fouesnant	Archipel des Glénan	Saint-Nicolas des Glénan	-3.999199	47.724517	WGS84	precise	Thibault Ramage	2017-04-11	2017	Net	Andrenidae	Andrena	Andrena nigroaenea	Andrena nigroaenea (Kirby, 1802)	Thibault Ramage	2	Unknown
Finistère	Fouesnant	Archipel des Glénan	Saint-Nicolas des Glénan	-4.000526	47.724120	WGS84	precise	Thibault Ramage	2017-05-09	2017	Net	Andrenidae	Andrena	Andrena nigroaenea	Andrena nigroaenea (Kirby, 1802)	Thibault Ramage	1	Unknown
Finistère	Fouesnant	Archipel des Glénan	Saint-Nicolas des Glénan	-4.000526	47.724120	WGS84	precise	Thibault Ramage	2017-06-08	2017	Net	Andrenidae	Andrena	Andrena nigroaenea	Andrena nigroaenea (Kirby, 1802)	Thibault Ramage	1	Unknown
Finistère	Fouesnant	Archipel des Glénan	Saint-Nicolas des Glénan	-3.999199	47.724517	WGS84	precise	Thibault Ramage	2018-04-18	2018	Net	Andrenidae	Andrena	Andrena nigroaenea	Andrena nigroaenea (Kirby, 1802)	Thibault Ramage	3	Unknown
Finistère	Fouesnant	Archipel des Glénan	Saint-Nicolas des Glénan	-4.000060	47.724956	WGS84	precise	Thibault Ramage	2018-05-07	2018	Net	Andrenidae	Andrena	Andrena nigroaenea	Andrena nigroaenea (Kirby, 1802)	Thibault Ramage	1	Unknown
Morbihan	Groix	(none)	Groix	-3.4671978138	47.632874425	WGS84	precise	Christian Bargain	2022-03-26	2022	Net	Andrenidae	Andrena	Andrena nitida	Andrena nitida (Muller, 1776)	David Genoud	1	M
Morbihan	Île-d’Houat	Houat-Hoedic	Houat	-2.96778	47.390277	WGS84	centroid	Anthony Stoquert	2016	2016	Net	Andrenidae	Andrena	Andrena nitida	Andrena nitida (Muller, 1776)	David Genoud	1	F
Morbihan	Île-d’Houat	Houat-Hoedic	Houat	-2.96512	47.38877	WGS84	precise	Stéphane Vassel	2018-04-16	2018	Net	Andrenidae	Andrena	Andrena nitida	Andrena nitida (Muller, 1776)	David Genoud	1	Unknown
Morbihan	Sauzon	(none)	Belle-Île-en-Mer	-3.2537	47.367999999982686	WGS84	precise	Mael Garrin	2017-05-09	2017	Net	Andrenidae	Andrena	Andrena ovatula	Andrena ovatula (Kirby, 1802)	Mael Garrin	1	F
Morbihan	Sauzon	(none)	Belle-Île-en-Mer	-3.2592	47.36339999998265	WGS84	precise	Mael Garrin	2017-06-18	2017	Net	Andrenidae	Andrena	Andrena ovatula	Andrena ovatula (Kirby, 1802)	Mael Garrin	1	M
Morbihan	Locmaria	(none)	Belle-Île-en-Mer	-3.1165000000000003	47.31969999998255	WGS84	precise	Mael Garrin	2017-07-03	2017	Net	Andrenidae	Andrena	Andrena ovatula	Andrena ovatula (Kirby, 1802)	Mael Garrin	1	F
Morbihan	Sauzon	(none)	Belle-Île-en-Mer	-3.2412999999999985	47.38289999998272	WGS84	precise	Mael Garrin	2017-07-04	2017	Net	Andrenidae	Andrena	Andrena ovatula	Andrena ovatula (Kirby, 1802)	Mael Garrin	1	M
Morbihan	Locmaria	(none)	Belle-Île-en-Mer	-3.0705999999999998	47.31719999998255	WGS84	precise	Mael Garrin	2017-07-05	2017	Net	Andrenidae	Andrena	Andrena ovatula	Andrena ovatula (Kirby, 1802)	Mael Garrin	1	F
Morbihan	Bangor	(none)	Belle-Île-en-Mer	-3.203619	47.311093	WGS84	precise	David Genoud	01/08/2017	2017	Net	Andrenidae	Andrena	Andrena ovatula	Andrena ovatula (Kirby, 1802)	David Genoud	1	M
Morbihan	Groix	(none)	Groix	-3.478840214	47.631417412	WGS84	precise	Violette Le Féon, Christian Bargain, David Genoud, Benoît Geslin	2024-04-18	2024	Net	Andrenidae	Andrena	Andrena ovatula	Andrena ovatula (Kirby, 1802)	David Genoud	1	F
Morbihan	Groix	(none)	Groix	-3.482562093	47.635241705	WGS84	precise	Violette Le Féon, Christian Bargain, David Genoud, Benoît Geslin	2024-04-18	2024	Net	Andrenidae	Andrena	Andrena ovatula	Andrena ovatula (Kirby, 1802)	David Genoud	1	F
Morbihan	Groix	(none)	Groix	-3.451875993	47.631577903	WGS84	precise	Violette Le Féon, Christian Bargain, David Genoud, Benoît Geslin	2024-06-29	2024	Net	Andrenidae	Andrena	Andrena ovatula	Andrena ovatula (Kirby, 1802)	David Genoud	1	F
Morbihan	Groix	(none)	Groix	-3.478840214	47.631417412	WGS84	precise	Violette Le Féon, Christian Bargain, David Genoud, Benoît Geslin	2024-06-29	2024	Net	Andrenidae	Andrena	Andrena ovatula	Andrena ovatula (Kirby, 1802)	David Genoud	1	M
Morbihan	Hoedic	Houat-Hoedic	Hoedic	-2.877202	47.338772	WGS84	precise	Violette Le Féon	2009-04-12	2009	Net	Andrenidae	Andrena	Andrena ovatula	Andrena ovatula (Kirby, 1802)	David Genoud	1	F
Morbihan	Île-d’Houat	Houat-Hoedic	Houat	-2.96778	47.390277	WGS84	centroid	Anthony Stoquert	2016	2016	Net	Andrenidae	Andrena	Andrena ovatula	Andrena ovatula (Kirby, 1802)	David Genoud	6	F, M
Morbihan	Île-d’Houat	Houat-Hoedic	Houat	-2.96512	47.38877	WGS84	precise	Stéphane Vassel	2018-04-16	2018	Net	Andrenidae	Andrena	Andrena ovatula	Andrena ovatula (Kirby, 1802)	David Genoud	1	Unknown
Côtes d’Armor	Pleumeur-Bodou	(none)	Île Aganton	-3.6016	48.79969999998619	WGS84	precise	Mael Garrin	2019-04-18	2019	Net	Andrenidae	Andrena	Andrena ovatula	Andrena ovatula (Kirby, 1802)	Mael Garrin	1	M
Morbihan	Hoedic	Houat-Hoedic	Hoedic	-2.875518	47.339941	WGS84	centroid	Anthony Stoquert	2015	2015	Net	Andrenidae	Andrena	Andrena pilipes	Andrena pilipes Fabricius, 1781	David Genoud	6	F
Morbihan	Hoedic	Houat-Hoedic	Hoedic	-2.8726	47.3362	WGS84	precise	Arnaud Le Nevé	2008-07-27	2008	Net	Andrenidae	Andrena	Andrena pilipes	Andrena pilipes Fabricius, 1781	David Genoud	1	F
Morbihan	Hoedic	Houat-Hoedic	Hoedic	-2.877196	47.338298	WGS84	precise	Violette Le Féon	2009-04-12	2009	Net	Andrenidae	Andrena	Andrena pilipes	Andrena pilipes Fabricius, 1781	David Genoud	2	M
Morbihan	Hoedic	Houat-Hoedic	Hoedic	-2.877202	47.338772	WGS84	precise	Violette Le Féon	2009-04-12	2009	Net	Andrenidae	Andrena	Andrena pilipes	Andrena pilipes Fabricius, 1781	David Genoud	2	M
Morbihan	Hoedic	Houat-Hoedic	Hoedic	-2.875518	47.339941	WGS84	centroid	GRETIA	2011-05-03	2011	Net	Andrenidae	Andrena	Andrena pilipes	Andrena pilipes Fabricius, 1781	Matthieu Aubert	1	F
Morbihan	Hoedic	Houat-Hoedic	Hoedic	-2.875518	47.339941	WGS84	centroid	GRETIA	2011-05-31	2011	Barber pitfall trap	Andrenidae	Andrena	Andrena pilipes	Andrena pilipes Fabricius, 1781	Matthieu Aubert	1	F
Morbihan	Hoedic	Houat-Hoedic	Hoedic	-2.877709	47.339157	WGS84	precise	David Genoud	2017-07-31	2017	Net	Andrenidae	Andrena	Andrena pilipes	Andrena pilipes Fabricius, 1781	David Genoud	1	Unknown
Morbihan	Île-d’Houat	Houat-Hoedic	Houat	-2.96778	47.390277	WGS84	centroid	Anthony Stoquert	2016	2016	Net	Andrenidae	Andrena	Andrena pilipes	Andrena pilipes Fabricius, 1781	David Genoud	9	F
Morbihan	Île-d’Houat	Houat-Hoedic	Houat	-2.96512	47.38877	WGS84	precise	Stéphane Vassel	2018-04-16	2018	Net	Andrenidae	Andrena	Andrena pilipes	Andrena pilipes Fabricius, 1781	David Genoud	1	Unknown
Finistère	Ouessant	(none)	Ouessant	-5.060499999999999	48.47359999998545	WGS84	precise	Parc Naturel Régional d’Armorique	2017-05-02	2017	Pan trap	Andrenidae	Andrena	Andrena pilipes	Andrena pilipes Fabricius, 1781	Mael Garrin	1	F
Finistère	Ouessant	(none)	Ouessant	-5.094299999999998	48.44089999998536	WGS84	precise	Mael Garrin	2017-05-03	2017	Net	Andrenidae	Andrena	Andrena pilipes	Andrena pilipes Fabricius, 1781	Mael Garrin	1	M
Finistère	Ouessant	(none)	Ouessant	-5.098799999999997	48.45659999998541	WGS84	precise	Mael Garrin	2017-05-03	2017	Net	Andrenidae	Andrena	Andrena pilipes	Andrena pilipes Fabricius, 1781	Mael Garrin	2	F
Finistère	Ouessant	(none)	Ouessant	-5.108728	48.441671999985374	WGS84	precise	Mael Garrin	2017-05-04	2017	Net	Andrenidae	Andrena	Andrena pilipes	Andrena pilipes Fabricius, 1781	Mael Garrin	1	F
Finistère	Ouessant	(none)	Ouessant	-5.124499999999999	48.4580999999854	WGS84	precise	Mael Garrin	2017-06-14	2017	Net	Andrenidae	Andrena	Andrena pilipes	Andrena pilipes Fabricius, 1781	Mael Garrin	1	F
Finistère	Ouessant	(none)	Ouessant	-5.060499999999999	48.47359999998545	WGS84	precise	Parc Naturel Régional d’Armorique	2017-07-19	2017	Pan trap	Andrenidae	Andrena	Andrena pilipes	Andrena pilipes Fabricius, 1781	Mael Garrin	1	M
Morbihan	Groix	(none)	Groix	-3.4408524198	47.6424957108	WGS84	precise	Michel Lépine	2021-06-12	2021	Net	Andrenidae	Andrena	Andrena pusilla	Andrena pusilla Perez, 1903	David Genoud	2	F
Morbihan	Groix	(none)	Groix	-3.4237180927	47.6210536392	WGS84	precise	Violette Le Féon	2021-06-13	2021	Net	Andrenidae	Andrena	Andrena pusilla	Andrena pusilla Perez, 1903	David Genoud	1	M
Morbihan	Groix	(none)	Groix	-3.439553876	47.6284763387	WGS84	precise	Violette Le Féon, Christian Bargain, David Genoud, Benoît Geslin	2024-04-17	2024	Net	Andrenidae	Andrena	Andrena pusilla	Andrena pusilla Perez, 1903	David Genoud	1	F
Morbihan	Groix	(none)	Groix	-3.452966731	47.643578102	WGS84	precise	Violette Le Féon, Christian Bargain, David Genoud, Benoît Geslin	2024-04-17	2024	Net	Andrenidae	Andrena	Andrena pusilla	Andrena pusilla Perez, 1903	David Genoud	1	M
Morbihan	Groix	(none)	Groix	-3.441246607	47.627950086	WGS84	precise	Violette Le Féon, Christian Bargain, David Genoud, Benoît Geslin	2024-06-29	2024	Net	Andrenidae	Andrena	Andrena pusilla	Andrena pusilla Perez, 1903	David Genoud	5	F, M
Morbihan	Groix	(none)	Groix	-3.445667245	47.627567436	WGS84	precise	Violette Le Féon, Christian Bargain, David Genoud, Benoît Geslin	2024-06-29	2024	Net	Andrenidae	Andrena	Andrena pusilla	Andrena pusilla Perez, 1903	David Genoud	1	F
Morbihan	Groix	(none)	Groix	-3.461039017	47.637409015	WGS84	precise	Violette Le Féon, Christian Bargain, David Genoud, Benoît Geslin	2024-06-30	2024	Net	Andrenidae	Andrena	Andrena pusilla	Andrena pusilla Perez, 1903	David Genoud	1	F
Morbihan	Île-d’Houat	Houat-Hoedic	Houat	-2.96778	47.390277	WGS84	centroid	Anthony Stoquert	2016	2016	Net	Andrenidae	Andrena	Andrena pusilla	Andrena pusilla Perez, 1903	David Genoud	2	F
Morbihan	Sauzon	(none)	Belle-Île-en-Mer	-3.2537	47.367999999982686	WGS84	precise	Mael Garrin	2017-05-09	2017	Net	Andrenidae	Andrena	Andrena russula	Andrena russula Lepeletier de Saint-Fargeau, 1841	Mael Garrin	1	F
Morbihan	Hoedic	Houat-Hoedic	Hoedic	-2.875518	47.339941	WGS84	centroid	GRETIA	2011-05-03	2011	Yellow pan trap	Andrenidae	Andrena	Andrena schencki	Andrena schencki Morawitz, 1866	David Genoud	1	M
Morbihan	Sauzon	(none)	Belle-Île-en-Mer	-3.2457000000000003	47.37149999998269	WGS84	precise	Mael Garrin	2017-05-09	2017	Net	Andrenidae	Andrena	Andrena semilaevis	Andrena semilaevis Perez, 1903	Mael Garrin	1	M
Morbihan	Locmaria	(none)	Belle-Île-en-Mer	-3.067999999999998	47.30949999998252	WGS84	precise	Mael Garrin	2017-05-10	2017	Net	Andrenidae	Andrena	Andrena semilaevis	Andrena semilaevis Perez, 1903	Mael Garrin	2	M
Finistère	Ouessant	(none)	Ouessant	-5.041899999999999	48.46439999998542	WGS84	precise	Mael Garrin	2017-06-14	2017	Net	Andrenidae	Andrena	Andrena semilaevis	Andrena semilaevis Perez, 1903	Mael Garrin	2	M
Finistère	Ouessant	(none)	Ouessant	-5.051399999999998	48.4590999999854	WGS84	precise	Mael Garrin	2017-06-15	2017	Net	Andrenidae	Andrena	Andrena semilaevis	Andrena semilaevis Perez, 1903	Mael Garrin	1	M
Finistère	Ouessant	(none)	Ouessant	-5.0928	48.4516999999854	WGS84	precise	Mael Garrin	2017-06-15	2017	Net	Andrenidae	Andrena	Andrena semilaevis	Andrena semilaevis Perez, 1903	Mael Garrin	2	M
Morbihan	Groix	(none)	Groix	-3.4387596299	47.6384073014	WGS84	precise	Christian Bargain	2022-05-01	2022	Net	Andrenidae	Andrena	Andrena sp.	Andrena Fabricius, 1775	Matthieu Aubert	1	F
Morbihan	Hoedic	Houat-Hoedic	Hoedic	-2.875518	47.339941	WGS84	centroid	Anthony Stoquert	2015	2015	Net	Andrenidae	Andrena	Andrena suerinensis	Andrena suerinensis Friese, 1884	David Genoud	2	F
Morbihan	Île-d’Houat	Houat-Hoedic	Houat	-2.96778	47.390277	WGS84	centroid	Anthony Stoquert	2016	2016	Net	Andrenidae	Andrena	Andrena suerinensis	Andrena suerinensis Friese, 1884	David Genoud	4	M
Morbihan	Île-d’Houat	Houat-Hoedic	Houat	-2.96512	47.38877	WGS84	precise	Stéphane Vassel	2018-04-16	2018	Net	Andrenidae	Andrena	Andrena suerinensis	Andrena suerinensis Friese, 1884	David Genoud	1	Unknown
Morbihan	Bangor	(none)	Belle-Île-en-Mer	-3.165100000000001	47.303899999982505	WGS84	precise	Mael Garrin	2017-05-10	2017	Net	Andrenidae	Andrena	Andrena synadelpha	Andrena synadelpha Perkins, 1914	Mael Garrin	1	F
Morbihan	Bangor	(none)	Belle-Île-en-Mer	-3.168099999999999	47.30289999998249	WGS84	precise	Mael Garrin	2017-05-10	2017	Net	Andrenidae	Andrena	Andrena synadelpha	Andrena synadelpha Perkins, 1914	Mael Garrin	1	F
Morbihan	Le Palais	(none)	Belle-Île-en-Mer	-3.1500999999999997	47.33109999998256	WGS84	precise	Mael Garrin	2017-06-18	2017	Net	Andrenidae	Andrena	Andrena thoracica	Andrena thoracica (Fabricius, 1775)	Mael Garrin	1	F
Morbihan	Groix	(none)	Groix	-3.4847058965	47.6490588618	WGS84	precise	Violette Le Féon	2022-03-26	2022	Net	Andrenidae	Andrena	Andrena thoracica	Andrena thoracica (Fabricius, 1775)	David Genoud	1	F
Morbihan	Groix	(none)	Groix	-3.421609	47.637522	WGS84	precise	Franck Herbrecht	2022-07-07	2022	Yellow pan trap	Andrenidae	Andrena	Andrena thoracica	Andrena thoracica (Fabricius, 1775)	Mael Garrin	1	F
Morbihan	Groix	(none)	Groix	-3.484069332	47.648852408	WGS84	precise	Violette Le Féon, Christian Bargain, David Genoud, Benoît Geslin	2024-04-17	2024	Net	Andrenidae	Andrena	Andrena thoracica	Andrena thoracica (Fabricius, 1775)	David Genoud	1	F
Morbihan	Hoedic	Houat-Hoedic	Hoedic	-2.875518	47.339941	WGS84	centroid	Anthony Stoquert	2015	2015	Net	Andrenidae	Andrena	Andrena thoracica	Andrena thoracica (Fabricius, 1775)	David Genoud	3	F
Morbihan	Hoedic	Houat-Hoedic	Hoedic	-2.8638	47.3405	WGS84	precise	Arnaud Le Nevé	2010-04-04	2010	Net	Andrenidae	Andrena	Andrena thoracica	Andrena thoracica (Fabricius, 1775)	David Genoud	3	F, M
Finistère	Ouessant	(none)	Ouessant	-5.086013	48.460731	WGS84	precise	Unknown, publication Kerbiriou et al. 2014	Unknown	Unknown	Unknown	Andrenidae	Andrena	Andrena thoracica	Andrena thoracica (Fabricius, 1775)	Unknown	1	Unknown
Morbihan	Bangor	(none)	Belle-Île-en-Mer	-3.1982	47.3014999999825	WGS84	precise	Mael Garrin	2017-07-04	2017	Net	Andrenidae	Andrena	Andrena trimmerana	Andrena trimmerana (Kirby, 1802)	Mael Garrin, David Genoud	1	M
Morbihan	Groix	(none)	Groix	-3.4519252268	47.6409324676	WGS84	precise	Violette Le Féon	2021-06-12	2021	Net	Andrenidae	Andrena	Andrena trimmerana	Andrena trimmerana (Kirby, 1802)	David Genoud	1	M
Morbihan	Groix	(none)	Groix	-3.4574359846	47.639444328	WGS84	precise	Violette Le Féon	2022-03-26	2022	Net	Andrenidae	Andrena	Andrena trimmerana	Andrena trimmerana (Kirby, 1802)	David Genoud	2	F
Morbihan	Groix	(none)	Groix	-3.4796713065	47.6400619111	WGS84	precise	Christian Bargain	2022-06-27	2022	Net	Andrenidae	Andrena	Andrena trimmerana	Andrena trimmerana (Kirby, 1802)	Matthieu Aubert	1	M
Morbihan	Hoedic	Houat-Hoedic	Hoedic	-2.875518	47.339941	WGS84	centroid	Anthony Stoquert	2015	2015	Net	Andrenidae	Andrena	Andrena trimmerana	Andrena trimmerana (Kirby, 1802)	David Genoud	1	F
Morbihan	Hoedic	Houat-Hoedic	Hoedic	-2.875518	47.339941	WGS84	centroid	GRETIA	2011-06-14	2011	Barber pitfall trap	Andrenidae	Andrena	Andrena trimmerana	Andrena trimmerana (Kirby, 1802)	David Genoud	1	F
Morbihan	Hoedic	Houat-Hoedic	Hoedic	-2.875518	47.339941	WGS84	centroid	GRETIA	2011-06-27	2011	Barber pitfall trap	Andrenidae	Andrena	Andrena trimmerana	Andrena trimmerana (Kirby, 1802)	David Genoud	1	F
Morbihan	Hoedic	Houat-Hoedic	Hoedic	-2.875518	47.339941	WGS84	centroid	Pierre Buttin	2017-03-28	2017	Net	Andrenidae	Andrena	Andrena trimmerana	Andrena trimmerana (Kirby, 1802)	David Genoud	1	F
Morbihan	Île-d’Houat	Houat-Hoedic	Houat	-2.96778	47.390277	WGS84	centroid	Anthony Stoquert	2016	2016	Net	Andrenidae	Andrena	Andrena trimmerana	Andrena trimmerana (Kirby, 1802)	David Genoud	2	M
Morbihan	Groix	(none)	Groix	-3.482562093	47.635241705	WGS84	precise	Violette Le Féon, Christian Bargain, David Genoud, Benoît Geslin	2024-04-18	2024	Net	Andrenidae	Andrena	Andrena wilkella	Andrena wilkella (Kirby, 1802)	David Genoud	1	F
Morbihan	Hoedic	Houat-Hoedic	Hoedic	-2.875518	47.339941	WGS84	centroid	Anthony Stoquert	2015	2015	Net	Andrenidae	Andrena	Andrena wilkella	Andrena wilkella (Kirby, 1802)	David Genoud	4	F, M
Morbihan	Hoedic	Houat-Hoedic	Hoedic	-2.875518	47.339941	WGS84	centroid	GRETIA	2011-06-27	2011	Barber pitfall trap	Andrenidae	Andrena	Andrena wilkella	Andrena wilkella (Kirby, 1802)	David Genoud	1	F
Morbihan	Île-d’Houat	Houat-Hoedic	Houat	-2.96778	47.390277	WGS84	centroid	Anthony Stoquert	2016	2016	Net	Andrenidae	Andrena	Andrena wilkella	Andrena wilkella (Kirby, 1802)	David Genoud	2	F
Finistère	Ouessant	(none)	Ouessant	-5.0906	48.44329999998537	WGS84	precise	Mael Garrin	2016-07-05	2016	Net	Andrenidae	Andrena	Andrena wilkella	Andrena wilkella (Kirby, 1802)	Mael Garrin	1	M
Finistère	Ouessant	(none)	Ouessant	-5.110599999999999	48.46529999998542	WGS84	precise	Mael Garrin	2016-07-08	2016	Net	Andrenidae	Andrena	Andrena wilkella	Andrena wilkella (Kirby, 1802)	Mael Garrin	1	F
Finistère	Ouessant	(none)	Ouessant	-5.110316	48.454423999985394	WGS84	precise	Mael Garrin	2017-06-15	2017	Net	Andrenidae	Andrena	Andrena wilkella	Andrena wilkella (Kirby, 1802)	Mael Garrin	1	M
Finistère	Ouessant	(none)	Ouessant	-5.136400000000001	48.45049999998538	WGS84	precise	Mael Garrin	2017-06-15	2017	Net	Andrenidae	Andrena	Andrena wilkella	Andrena wilkella (Kirby, 1802)	Mael Garrin	1	F
Finistère	Ouessant	(none)	Ouessant	-5.110316	48.4544239999854	WGS84	precise	Mael Garrin	2016-07-05	2016	Net	Andrenidae	Panurgus	Panurgus banksianus	Panurgus banksianus (Kirby, 1802)	Mael Garrin	100	F, M
Finistère	Ouessant	(none)	Ouessant	-5.110745	48.4650399999854	WGS84	precise	Mael Garrin	2016-07-08	2016	Net	Andrenidae	Panurgus	Panurgus banksianus	Panurgus banksianus (Kirby, 1802)	Mael Garrin	1	M
Finistère	Ouessant	(none)	Ouessant	-5.110316	48.454423999985394	WGS84	precise	Mael Garrin	2017-06-15	2017	Net	Andrenidae	Panurgus	Panurgus banksianus	Panurgus banksianus (Kirby, 1802)	Mael Garrin	1	F
Morbihan	Locmaria	(none)	Belle-Île-en-Mer	-3.1013	47.31469999998253	WGS84	precise	Mael Garrin	2017-07-03	2017	Net	Andrenidae	Panurgus	Panurgus calcaratus	Panurgus calcaratus (Scopoli, 1763)	Mael Garrin	1	F
Morbihan	Groix	(none)	Groix	-3.423574028	47.62123359	WGS84	precise	Violette Le Féon, Christian Bargain, David Genoud, Benoît Geslin	2024-06-28	2024	Net	Andrenidae	Panurgus	Panurgus calcaratus	Panurgus calcaratus (Scopoli, 1763)	David Genoud	20	F, M
Morbihan	Groix	(none)	Groix	-3.441246607	47.627950086	WGS84	precise	Violette Le Féon, Christian Bargain, David Genoud, Benoît Geslin	2024-06-29	2024	Net	Andrenidae	Panurgus	Panurgus calcaratus	Panurgus calcaratus (Scopoli, 1763)	David Genoud	10	F, M
Morbihan	Groix	(none)	Groix	-3.441246607	47.627950086	WGS84	precise	Violette Le Féon, Christian Bargain, David Genoud, Benoît Geslin	2024-06-29	2024	Net	Andrenidae	Panurgus	Panurgus calcaratus	Panurgus calcaratus (Scopoli, 1763)	David Genoud	10	F, M
Morbihan	Groix	(none)	Groix	-3.461039017	47.637409015	WGS84	precise	Violette Le Féon, Christian Bargain, David Genoud, Benoît Geslin	2024-06-30	2024	Net	Andrenidae	Panurgus	Panurgus calcaratus	Panurgus calcaratus (Scopoli, 1763)	David Genoud	10	F
Finistère	Ouessant	(none)	Ouessant	-5.110316	48.4544239999854	WGS84	precise	Mael Garrin	2016-07-05	2016	Net	Andrenidae	Panurgus	Panurgus calcaratus	Panurgus calcaratus (Scopoli, 1763)	Mael Garrin	100	F, M
Finistère	Ouessant	(none)	Ouessant	-5.108728	48.4416719999854	WGS84	precise	Mael Garrin	2016-07-06	2016	Net	Andrenidae	Panurgus	Panurgus calcaratus	Panurgus calcaratus (Scopoli, 1763)	Mael Garrin	1	M
Finistère	Ouessant	(none)	Ouessant	-5.110745	48.4650399999854	WGS84	precise	Mael Garrin	2016-07-08	2016	Net	Andrenidae	Panurgus	Panurgus calcaratus	Panurgus calcaratus (Scopoli, 1763)	Mael Garrin	1	M
Finistère	Ouessant	(none)	Ouessant	-5.060499999999999	48.47359999998545	WGS84	precise	Parc Naturel Régional d’Armorique	2017-07-19	2017	Pan trap	Andrenidae	Panurgus	Panurgus calcaratus	Panurgus calcaratus (Scopoli, 1763)	Mael Garrin	1	M
Finistère	Ouessant	(none)	Ouessant	-5.0905	48.443399999985374	WGS84	precise	Parc Naturel Régional d’Armorique	2017-07-19	2017	Pan trap	Andrenidae	Panurgus	Panurgus calcaratus	Panurgus calcaratus (Scopoli, 1763)	Mael Garrin	2	M
Finistère	Ouessant	(none)	Ouessant	-5.110316	48.454423999985394	WGS84	precise	Mael Garrin	2017-06-15	2017	Net	Andrenidae	Panurgus	Panurgus sp.	Panurgus Panzer, 1806	Mael Garrin	10	Unknown
Morbihan	Sauzon	(none)	Belle-Île-en-Mer	-3.2352	47.3267999999826	WGS84	precise	Mael Garrin	2017-06-17	2017	Net	Apidae	Amegilla	Amegilla quadrifasciata	Amegilla quadrifasciata (Villers, 1789)	Mael Garrin	1	M
Morbihan	Locmaria	(none)	Belle-Île-en-Mer	-3.103	47.3146999999825	WGS84	precise	Mael Garrin	2017-07-03	2017	Net	Apidae	Amegilla	Amegilla quadrifasciata	Amegilla quadrifasciata (Villers, 1789)	Mael Garrin	1	F
Morbihan	Sauzon	(none)	Belle-Île-en-Mer	-3.2413	47.3828999999827	WGS84	precise	Mael Garrin	2017-07-04	2017	Net	Apidae	Amegilla	Amegilla quadrifasciata	Amegilla quadrifasciata (Villers, 1789)	Mael Garrin	1	F
Morbihan	Bangor	(none)	Belle-Île-en-Mer	-3.1876772000000018	47.313843499982525	WGS84	precise	Yves Brien	2019-08-03	2019	Net	Apidae	Amegilla	Amegilla quadrifasciata	Amegilla quadrifasciata (Villers, 1789)	Mael Garrin	1	F
Morbihan	Bangor	(none)	Belle-Île-en-Mer	-3.237543	47.318549	WGS84	precise	David Genoud	03/08/2017	2017	Net	Apidae	Amegilla	Amegilla quadrifasciata	Amegilla quadrifasciata (Villers, 1789)	David Genoud	1	F
Morbihan	Sauzon	(none)	Belle-Île-en-Mer	-3.2377	47.3272999999826	WGS84	precise	GRETIA	2017-06-17	2017	Net	Apidae	Ammobates	Ammobates punctatus	Ammobates punctatus (Fabricius, 1804)	Mael Garrin	1	F
Morbihan	Sauzon	(none)	Belle-Île-en-Mer	-3.2332	47.3261999999826	WGS84	precise	Mael Garrin	2017-05-09	2017	Net	Apidae	Anthophora	Anthophora aestivalis	Anthophora aestivalis (Panzer, 1801)	Mael Garrin	1	M
Morbihan	Bangor	(none)	Belle-Île-en-Mer	-3.1692	47.3019999999825	WGS84	precise	Mael Garrin	2017-05-10	2017	Net	Apidae	Anthophora	Anthophora aestivalis	Anthophora aestivalis (Panzer, 1801)	Mael Garrin	1	F
Morbihan	Sauzon	(none)	Belle-Île-en-Mer	-3.2377	47.3272999999826	WGS84	precise	GRETIA	2017-06-17	2017	Net	Apidae	Anthophora	Anthophora aestivalis	Anthophora aestivalis (Panzer, 1801)	Mael Garrin	1	F
Morbihan	Sauzon	(none)	Belle-Île-en-Mer	-3.2377	47.3272999999826	WGS84	precise	GRETIA	2017-06-17	2017	Net	Apidae	Anthophora	Anthophora bimaculata	Anthophora bimaculata (Panzer, 1798)	Mael Garrin	2	M
Morbihan	Sauzon	(none)	Belle-Île-en-Mer	-3.2592	47.3632999999827	WGS84	precise	Mael Garrin	2017-06-18	2017	Net	Apidae	Anthophora	Anthophora bimaculata	Anthophora bimaculata (Panzer, 1798)	Mael Garrin	1	M
Morbihan	Sauzon	(none)	Belle-Île-en-Mer	-3.2377	47.3796999999827	WGS84	precise	Mael Garrin	2017-07-04	2017	Net	Apidae	Anthophora	Anthophora bimaculata	Anthophora bimaculata (Panzer, 1798)	Mael Garrin	1	M
Morbihan	Sauzon	(none)	Belle-Île-en-Mer	-3.2413	47.3828999999827	WGS84	precise	Mael Garrin	2017-07-04	2017	Net	Apidae	Anthophora	Anthophora bimaculata	Anthophora bimaculata (Panzer, 1798)	Mael Garrin	18	F
Morbihan	Groix	(none)	Groix	-3.5029126393	47.6519947933	WGS84	precise	Violette Le Féon	2021-06-11	2021	Net	Apidae	Anthophora	Anthophora bimaculata	Anthophora bimaculata (Panzer, 1798)	David Genoud	1	F
Morbihan	Groix	(none)	Groix	-3.5121081839	47.6501325839	WGS84	precise	Violette Le Féon	2021-06-11	2021	Net	Apidae	Anthophora	Anthophora bimaculata	Anthophora bimaculata (Panzer, 1798)	David Genoud	1	F
Morbihan	Groix	(none)	Groix	-3.4847058965	47.6490588618	WGS84	precise	Violette Le Féon	2021-06-12	2021	Net	Apidae	Anthophora	Anthophora bimaculata	Anthophora bimaculata (Panzer, 1798)	David Genoud	1	F
Morbihan	Groix	(none)	Groix	-3.418857511	47.632899751	WGS84	precise	Violette Le Féon, Christian Bargain, David Genoud, Benoît Geslin	2024-06-28	2024	Net	Apidae	Anthophora	Anthophora bimaculata	Anthophora bimaculata (Panzer, 1798)	David Genoud	1	M
Morbihan	Hoedic	Houat-Hoedic	Hoedic	-2.875518	47.339941	WGS84	centroid	Anthony Stoquert	2015	2015	Net	Apidae	Anthophora	Anthophora bimaculata	Anthophora bimaculata (Panzer, 1798)	Matthieu Aubert	6	F, M
Morbihan	Hoedic	Houat-Hoedic	Hoedic	-2.877202	47.338772	WGS84	precise	Violette Le Féon	2009-04-12	2009	Net	Apidae	Anthophora	Anthophora bimaculata	Anthophora bimaculata (Panzer, 1798)	Robert Fonfria, David Genoud	1	M
Morbihan	Hoedic	Houat-Hoedic	Hoedic	-2.876015	47.341987	WGS84	precise	David Genoud	2017-07-31	2017	Net	Apidae	Anthophora	Anthophora bimaculata	Anthophora bimaculata (Panzer, 1798)	David Genoud	1	M
Morbihan	Hoedic	Houat-Hoedic	Hoedic	-2.8742	47.3373	WGS84	precise	Arnaud Le Nevé	2022-05-24	2022	Net	Apidae	Anthophora	Anthophora bimaculata	Anthophora bimaculata (Panzer, 1798)	Matthieu Aubert	1	F
Morbihan	Hoedic	Houat-Hoedic	Hoedic	-2.875518	47.339941	WGS84	centroid	Lucas Baliteau	07/2001	2001	Net	Apidae	Anthophora	Anthophora bimaculata	Anthophora bimaculata (Panzer, 1798)	Pierre Rasmont	Unknown	Unknown
Morbihan	Île-d’Houat	Houat-Hoedic	Houat	-2.96778	47.390277	WGS84	centroid	Anthony Stoquert	2016	2016	Net	Apidae	Anthophora	Anthophora bimaculata	Anthophora bimaculata (Panzer, 1798)	David Genoud	4	F, M
Côtes d’Armor	Perros-Guirec	Sept-Îles	Île aux Moines	-3.492004230526815	48.87895477896406	WGS84	precise	Mathieu Lagarde	2018-07-25	2018	Net	Apidae	Anthophora	Anthophora crassipes	Anthophora crassipes Lepeletier, 1841	Mael Garrin	2	M
Morbihan	Bangor	(none)	Belle-Île-en-Mer	-3.1692	47.3019999999825	WGS84	precise	Mael Garrin	2017-05-10	2017	Net	Apidae	Anthophora	Anthophora mucida	Anthophora mucida Gribodo, 1873	Adrien Chorein	1	F
Morbihan	Groix	(none)	Groix	-3.478840214	47.631417412	WGS84	precise	Violette Le Féon, Christian Bargain, David Genoud, Benoît Geslin	2024-04-18	2024	Net	Apidae	Anthophora	Anthophora mucida	Anthophora mucida Gribodo, 1873	David Genoud	1	M
Morbihan	Île-d’Houat	Houat-Hoedic	Houat	-2.96778	47.390277	WGS84	centroid	Anthony Stoquert	2016	2016	Net	Apidae	Anthophora	Anthophora mucida	Anthophora mucida Gribodo, 1873	David Genoud	1	M
Morbihan	Île-d'Houat	Houat-Hoedic	Houat	-2.96778	47.390277	WGS84	centroid	Gilles Mahé	2004-05-26	2004	Net	Apidae	Anthophora	Anthophora mucida	Anthophora mucida Gribodo, 1873	Pierre Rasmont	1	Unknown
Morbihan	Île-d’Houat	Houat-Hoedic	Houat	-2.96512	47.38877	WGS84	precise	Stéphane Vassel	2018-04-16	2018	Net	Apidae	Anthophora	Anthophora mucida	Anthophora mucida Gribodo, 1873	David Genoud	1	Unknown
Morbihan	Groix	(none)	Groix	-3.464487	47.637232	WGS84	centroid	Gilles Mahé	2005-05-21	2005	Net	Apidae	Anthophora	Anthophora plumipes	Anthophora plumipes (Pallas, 1772)	Gilles Mahé	1	Unknown
Morbihan	Groix	(none)	Groix	-3.4238653269	47.6209861487	WGS84	precise	Violette Le Féon	2022-03-28	2022	Net	Apidae	Anthophora	Anthophora plumipes	Anthophora plumipes (Pallas, 1772)	Violette Le Féon	1	M
Morbihan	Groix	(none)	Groix	-3.4586274328	47.6375109624	WGS84	precise	Christian Bargain	2022-04-11	2022	Net	Apidae	Anthophora	Anthophora plumipes	Anthophora plumipes (Pallas, 1772)	Violette Le Féon	1	M
Morbihan	Groix	(none)	Groix	-3.4728993091	47.6319165218	WGS84	precise	Christian Bargain	2022-04-22	2022	Net	Apidae	Anthophora	Anthophora plumipes	Anthophora plumipes (Pallas, 1772)	Violette Le Féon	1	M
Morbihan	Groix	(none)	Groix	-3.452966731	47.643578102	WGS84	precise	Violette Le Féon, Christian Bargain, David Genoud, Benoît Geslin	2024-04-17	2024	Net	Apidae	Anthophora	Anthophora plumipes	Anthophora plumipes (Pallas, 1772)	David Genoud	2	M
Morbihan	Groix	(none)	Groix	-3.484069332	47.648852408	WGS84	precise	Violette Le Féon, Christian Bargain, David Genoud, Benoît Geslin	2024-04-17	2024	Net	Apidae	Anthophora	Anthophora plumipes	Anthophora plumipes (Pallas, 1772)	David Genoud	1	F
Morbihan	Hoedic	Houat-Hoedic	Hoedic	-2.875518	47.339941	WGS84	centroid	Anthony Stoquert	2015	2015	Net	Apidae	Anthophora	Anthophora plumipes	Anthophora plumipes (Pallas, 1772)	Matthieu Aubert	21	F, M
Morbihan	Hoedic	Houat-Hoedic	Hoedic	-2.877135	47.338509	WGS84	precise	Violette Le Féon	2009-04-12	2009	Net	Apidae	Anthophora	Anthophora plumipes	Anthophora plumipes (Pallas, 1772)	Robert Fonfria, David Genoud	4	F, M
Morbihan	Hoedic	Houat-Hoedic	Hoedic	-2.878188	47.338255	WGS84	precise	Violette Le Féon	2014-04-19	2014	Net	Apidae	Anthophora	Anthophora plumipes	Anthophora plumipes (Pallas, 1772)	Violette Le Féon	10	F, M
Morbihan	Hoedic	Houat-Hoedic	Hoedic	-2.87726	47.339889	WGS84	precise	Violette Le Féon	2017-04-02	2017	Net	Apidae	Anthophora	Anthophora plumipes	Anthophora plumipes (Pallas, 1772)	Violette Le Féon	20	F, M
Morbihan	Hoedic	Houat-Hoedic	Hoedic	-2.878403	47.339311	WGS84	precise	Violette Le Féon	2017-04-02	2017	Net	Apidae	Anthophora	Anthophora plumipes	Anthophora plumipes (Pallas, 1772)	Violette Le Féon	10	F, M
Morbihan	Hoedic	Houat-Hoedic	Hoedic	-2.878188	47.338255	WGS84	precise	Violette Le Féon	2022-04-17	2022	Net	Apidae	Anthophora	Anthophora plumipes	Anthophora plumipes (Pallas, 1772)	Violette Le Féon	10	F, M
Morbihan	Hoedic	Houat-Hoedic	Hoedic	-2.878403	47.339311	WGS84	precise	Violette Le Féon	2022-04-20	2022	Net	Apidae	Anthophora	Anthophora plumipes	Anthophora plumipes (Pallas, 1772)	Violette Le Féon	30	F, M
Morbihan	Hoedic	Houat-Hoedic	Hoedic	-2.878403	47.339311	WGS84	precise	Violette Le Féon	2023-04-26	2023	Net	Apidae	Anthophora	Anthophora plumipes	Anthophora plumipes (Pallas, 1772)	Violette Le Féon	30	F, M
Morbihan	Hoedic	Houat-Hoedic	Hoedic	-2.877615	47.33842	WGS84	precise	Violette Le Féon	2023-04-29	2023	Net	Apidae	Anthophora	Anthophora plumipes	Anthophora plumipes (Pallas, 1772)	Violette Le Féon	10	F, M
Morbihan	Île-d’Houat	Houat-Hoedic	Houat	-2.96778	47.390277	WGS84	centroid	Anthony Stoquert	2016	2016	Net	Apidae	Anthophora	Anthophora plumipes	Anthophora plumipes (Pallas, 1772)	David Genoud	8	F, M
Morbihan	Île-d’Houat	Houat-Hoedic	Houat	-2.96512	47.38877	WGS84	precise	Stéphane Vassel	2018-04-16	2018	Net	Apidae	Anthophora	Anthophora plumipes	Anthophora plumipes (Pallas, 1772)	David Genoud	2	Unknown
Morbihan	Île-d’Houat	Houat-Hoedic	Houat	-2.95641	47.39031	WGS84	precise	Stéphane Vassel	2022-05-01	2022	Net	Apidae	Anthophora	Anthophora plumipes	Anthophora plumipes (Pallas, 1772)	Stéphane Vassel	2	Unknown
Côtes d’Armor	Pleumeur-Bodou	(none)	Île Aganton	-3.6016	48.79969999998619	WGS84	precise	Mael Garrin	2019-04-18	2019	Net	Apidae	Anthophora	Anthophora plumipes	Anthophora plumipes (Pallas, 1772)	Mael Garrin	2	M
Morbihan	Île-d’Houat	Houat-Hoedic	Île aux Chevaux	-2.970736	47.356859	WGS84	centroid	Anthony Stoquert	2015-05-28	2015	Net	Apidae	Anthophora	Anthophora plumipes	Anthophora plumipes (Pallas, 1772)	Matthieu Aubert	8	F
Finistère	Le Conquet	Molène	Île de Trielen	-4.936026	48.373125	WGS84	precise	Pierre Devogel, Mael Garrin, Hélène Mahéo	2021-06-14	2021	Malaise trap	Apidae	Anthophora	Anthophora plumipes	Anthophora plumipes (Pallas, 1772)	Mael Garrin	7	F, M
Finistère	Ouessant	(none)	Ouessant	-5.124499999999999	48.4580999999854	WGS84	precise	Mael Garrin	2017-05-02	2017	Net	Apidae	Anthophora	Anthophora plumipes	Anthophora plumipes (Pallas, 1772)	Mael Garrin	1	F
Finistère	Ouessant	(none)	Ouessant	-5.098799999999997	48.45659999998541	WGS84	precise	Mael Garrin	2017-05-03	2017	Net	Apidae	Anthophora	Anthophora plumipes	Anthophora plumipes (Pallas, 1772)	Mael Garrin	3	F, M
Finistère	Fouesnant	Archipel des Glénan	Saint-Nicolas des Glénan	-4.000526	47.724120	WGS84	precise	Thibault Ramage	2017-05-09	2017	Net	Apidae	Anthophora	Anthophora plumipes	Anthophora plumipes (Pallas, 1772)	Thibault Ramage	1	Unknown
Finistère	Fouesnant	Archipel des Glénan	Saint-Nicolas des Glénan	-3.999199	47.724517	WGS84	precise	Thibault Ramage	2018-05-07	2018	Net	Apidae	Anthophora	Anthophora plumipes	Anthophora plumipes (Pallas, 1772)	Thibault Ramage	2	Unknown
Morbihan	Groix	(none)	Groix	-3.4847058965	47.6490588618	WGS84	precise	Violette Le Féon	2021-06-12	2021	Net	Apidae	Anthophora	Anthophora quadrimaculata	Anthophora quadrimaculata (Panzer, 1798)	David Genoud	2	M
Morbihan	Groix	(none)	Groix	-3.418857511	47.632899751	WGS84	precise	Violette Le Féon, Christian Bargain, David Genoud, Benoît Geslin	2024-06-28	2024	Net	Apidae	Anthophora	Anthophora quadrimaculata	Anthophora quadrimaculata (Panzer, 1798)	David Genoud	1	M
Morbihan	Groix	(none)	Groix	-3.441246607	47.627950086	WGS84	precise	Violette Le Féon, Christian Bargain, David Genoud, Benoît Geslin	2024-06-29	2024	Net	Apidae	Anthophora	Anthophora quadrimaculata	Anthophora quadrimaculata (Panzer, 1798)	David Genoud	1	F
Morbihan	Groix	(none)	Groix	-3.460065703	47.637661241	WGS84	precise	Violette Le Féon, Christian Bargain, David Genoud, Benoît Geslin	2024-06-29	2024	Net	Apidae	Anthophora	Anthophora quadrimaculata	Anthophora quadrimaculata (Panzer, 1798)	David Genoud	1	F
Finistère	Plouguerneau	(none)	Île Wrac’h	-4.5739	48.6163	WGS84	precise	Gilles Mahé	2001-07-30	2001	Net	Apidae	Bombus	Bombus campestris	Bombus campestris (Panzer, 1800)	Gilles Mahé	1	M
Finistère	Ouessant	(none)	Ouessant	-5.086013	48.460731	WGS84	precise	Unknown, publication Kerbiriou et al. 2014	Unknown	Unknown	Unknown	Apidae	Bombus	Bombus cryptarum	Bombus cryptarum (Fabricius, 1775)	Unknown	1	Unknown
Morbihan	Groix	(none)	Groix	-3.4321961243	47.6310679199	WGS84	precise	Arnaud Le Nevé	2020-09-05	2020	Net	Apidae	Bombus	Bombus gr. terrestris	not concerned	David Genoud	1	W
Morbihan	Groix	(none)	Groix	-3.4574359846	47.639444328	WGS84	precise	Arnaud Le Nevé	2020-09-05	2020	Net	Apidae	Bombus	Bombus gr. terrestris	not concerned	David Genoud	1	W
Morbihan	Groix	(none)	Groix	-3.5029126393	47.6519947933	WGS84	precise	Violette Le Féon	2021-06-11	2021	Net	Apidae	Bombus	Bombus gr. terrestris	not concerned	David Genoud	1	W
Morbihan	Groix	(none)	Groix	-3.4408524198	47.6424957108	WGS84	precise	Violette Le Féon	2021-06-12	2021	Net	Apidae	Bombus	Bombus gr. terrestris	not concerned	David Genoud	2	W
Morbihan	Groix	(none)	Groix	-3.4519252268	47.6409324676	WGS84	precise	Violette Le Féon	2021-06-12	2021	Net	Apidae	Bombus	Bombus gr. terrestris	not concerned	David Genoud	2	W
Morbihan	Groix	(none)	Groix	-3.474881205	47.639850889	WGS84	precise	Violette Le Féon	2021-06-12	2021	Net	Apidae	Bombus	Bombus gr. terrestris	not concerned	David Genoud	1	W
Morbihan	Groix	(none)	Groix	-3.4992291136	47.6458191425	WGS84	precise	Violette Le Féon	2021-06-12	2021	Net	Apidae	Bombus	Bombus gr. terrestris	not concerned	Violette Le Féon	1	Unknown
Morbihan	Groix	(none)	Groix	-3.4237180927	47.6210536392	WGS84	precise	Violette Le Féon	2021-06-13	2021	Net	Apidae	Bombus	Bombus gr. terrestris	not concerned	David Genoud	2	W
Morbihan	Groix	(none)	Groix	-3.4660244744	47.6295505816	WGS84	precise	Violette Le Féon	2021-08-25	2021	Net	Apidae	Bombus	Bombus gr. terrestris	not concerned	David Genoud	1	W
Morbihan	Groix	(none)	Groix	-3.4847058965	47.6490588618	WGS84	precise	Violette Le Féon	2021-08-25	2021	Net	Apidae	Bombus	Bombus gr. terrestris	not concerned	David Genoud	1	W
Morbihan	Groix	(none)	Groix	-3.4236474457	47.6209159484	WGS84	precise	Violette Le Féon	2022-03-25	2022	Net	Apidae	Bombus	Bombus gr. terrestris	not concerned	Violette Le Féon	1	Unknown
Morbihan	Groix	(none)	Groix	-3.4515106475	47.6409926002	WGS84	precise	Violette Le Féon	2022-03-26	2022	Net	Apidae	Bombus	Bombus gr. terrestris	not concerned	Violette Le Féon	1	Unknown
Morbihan	Groix	(none)	Groix	-3.4660244744	47.6295505816	WGS84	precise	Violette Le Féon	2022-03-26	2022	Net	Apidae	Bombus	Bombus gr. terrestris	not concerned	Violette Le Féon	1	Unknown
Morbihan	Groix	(none)	Groix	-3.4992291136	47.6458191425	WGS84	precise	Violette Le Féon	2022-03-26	2022	Net	Apidae	Bombus	Bombus gr. terrestris	not concerned	Violette Le Féon	1	Unknown
Morbihan	Hoedic	Houat-Hoedic	Hoedic	-2.875518	47.339941	WGS84	centroid	Anthony Stoquert	2015	2015	Net	Apidae	Bombus	Bombus gr. terrestris	not concerned	David Genoud	2	W
Morbihan	Île-d’Houat	Houat-Hoedic	Houat	-2.96778	47.390277	WGS84	centroid	Anthony Stoquert	2016	2016	Net	Apidae	Bombus	Bombus gr. terrestris	not concerned	David Genoud	37	F, W
Morbihan	Erdeven	(none)	Roëlan	-3.198902	47.608795	WGS84	centroid	Anthony Stoquert	2015-05-21	2015	Net	Apidae	Bombus	Bombus gr. terrestris	not concerned	David Genoud	2	W
Morbihan	Groix	(none)	Groix	-3.4519252268	47.6409324676	WGS84	precise	Violette Le Féon	2021-06-12	2021	Net	Apidae	Bombus	Bombus hortorum	Bombus hortorum (Linnaeus, 1761)	David Genoud	1	W
Finistère	Île-Molène	Molène	Molène	-4.960369999999999	48.401000999985264	WGS84	precise	Mael Garrin	2016-07-07	2016	Net	Apidae	Bombus	Bombus hortorum	Bombus hortorum (Linnaeus, 1761)	Mael Garrin	1	F
Finistère	Ouessant	(none)	Ouessant	-5.0661	48.4679	WGS84	precise	Gilles Mahé	2006-08-24	2006	Net	Apidae	Bombus	Bombus hortorum	Bombus hortorum (Linnaeus, 1761)	Gilles Mahé	1	M
Finistère	Ouessant	(none)	Ouessant	-5.0791	48.4607	WGS84	precise	Gilles Mahé	2006-08-24	2006	Net	Apidae	Bombus	Bombus hortorum	Bombus hortorum (Linnaeus, 1761)	Gilles Mahé	1	W
Finistère	Ouessant	(none)	Ouessant	-5.042768	48.463644999985426	WGS84	precise	Mael Garrin	2016-07-05	2016	Net	Apidae	Bombus	Bombus hortorum	Bombus hortorum (Linnaeus, 1761)	Mael Garrin	1	F
Finistère	Ouessant	(none)	Ouessant	-5.088199999999999	48.443599999985366	WGS84	precise	Mael Garrin	2016-07-05	2016	Net	Apidae	Bombus	Bombus hortorum	Bombus hortorum (Linnaeus, 1761)	Mael Garrin	1	F
Finistère	Ouessant	(none)	Ouessant	-5.057701999999998	48.47195399998543	WGS84	precise	Mael Garrin	2016-07-08	2016	Net	Apidae	Bombus	Bombus hortorum	Bombus hortorum (Linnaeus, 1761)	Mael Garrin	1	F
Finistère	Ouessant	(none)	Ouessant	-5.098799999999997	48.45659999998541	WGS84	precise	Mael Garrin	2017-05-03	2017	Net	Apidae	Bombus	Bombus hortorum	Bombus hortorum (Linnaeus, 1761)	Mael Garrin	1	F
Finistère	Ouessant	(none)	Ouessant	-5.086013	48.460731	WGS84	precise	Unknown, publication Kerbiriou et al. 2014	Unknown	Unknown	Unknown	Apidae	Bombus	Bombus hortorum	Bombus hortorum (Linnaeus, 1761)	Unknown	1	Unknown
Côtes d’Armor	Pleumeur-Bodou	(none)	Île Aganton	-3.5934000000000004	48.800199999986184	WGS84	precise	Mael Garrin	2018-08-28	2018	Net	Apidae	Bombus	Bombus humilis	Bombus humilis Illiger, 1806	Mael Garrin	1	F
Côtes d’Armor	Pleumeur-Bodou	(none)	Île Aganton	-3.6014	48.797899999986186	WGS84	precise	Mael Garrin	2019-04-18	2019	Net	Apidae	Bombus	Bombus humilis	Bombus humilis Illiger, 1806	Mael Garrin	1	F
Finistère	Ouessant	(none)	Ouessant	-5.0592	48.471	WGS84	precise	Gilles Mahé	2006-08-24	2006	Net	Apidae	Bombus	Bombus humilis	Bombus humilis Illiger, 1806	Gilles Mahé	6	M, W
Finistère	Ouessant	(none)	Ouessant	-5.0635	48.4772	WGS84	precise	Gilles Mahé	2006-08-24	2006	Net	Apidae	Bombus	Bombus humilis	Bombus humilis Illiger, 1806	Gilles Mahé	1	W
Finistère	Ouessant	(none)	Ouessant	-5.0791	48.4607	WGS84	precise	Gilles Mahé	2006-08-24	2006	Net	Apidae	Bombus	Bombus humilis	Bombus humilis Illiger, 1806	Gilles Mahé	1	M
Finistère	Ouessant	(none)	Ouessant	-5.1146	48.4538	WGS84	precise	Gilles Mahé	2006-08-24	2006	Net	Apidae	Bombus	Bombus humilis	Bombus humilis Illiger, 1806	Gilles Mahé	3	M, W
Finistère	Ouessant	(none)	Ouessant	-5.1209	48.4575	WGS84	precise	Gilles Mahé	2006-08-24	2006	Net	Apidae	Bombus	Bombus humilis	Bombus humilis Illiger, 1806	Gilles Mahé	1	W
Finistère	Ouessant	(none)	Ouessant	-5.136	48.4514	WGS84	precise	Gilles Mahé	2006-08-24	2006	Net	Apidae	Bombus	Bombus humilis	Bombus humilis Illiger, 1806	Gilles Mahé	2	M, W
Finistère	Ouessant	(none)	Ouessant	-5.0506	48.4581	WGS84	precise	Gilles Mahé	2006-08-25	2006	Net	Apidae	Bombus	Bombus humilis	Bombus humilis Illiger, 1806	Gilles Mahé	2	M
Finistère	Ouessant	(none)	Ouessant	-5.0767	48.4499	WGS84	precise	Gilles Mahé	2006-08-25	2006	Net	Apidae	Bombus	Bombus humilis	Bombus humilis Illiger, 1806	Gilles Mahé	4	M, W
Finistère	Ouessant	(none)	Ouessant	-5.1295	48.4569	WGS84	precise	Gilles Mahé	2006-08-25	2006	Net	Apidae	Bombus	Bombus humilis	Bombus humilis Illiger, 1806	Gilles Mahé	1	W
Finistère	Ouessant	(none)	Ouessant	-5.125599999999999	48.457399999985405	WGS84	precise	Gwenael L’Harant	2015-08-28	2015	Net	Apidae	Bombus	Bombus humilis	Bombus humilis Illiger, 1806	Gilles Mahé	1	Unknown
Finistère	Ouessant	(none)	Ouessant	-5.081400000000001	48.46039999998542	WGS84	precise	Mael Garrin	2015-08-29	2015	Net	Apidae	Bombus	Bombus humilis	Bombus humilis Illiger, 1806	Mael Garrin	1	F
Finistère	Ouessant	(none)	Ouessant	-5.087914	48.4430949999854	WGS84	precise	Mael Garrin	2016-07-05	2016	Net	Apidae	Bombus	Bombus humilis	Bombus humilis Illiger, 1806	Mael Garrin	1	F
Finistère	Ouessant	(none)	Ouessant	-5.110316	48.4544239999854	WGS84	precise	Mael Garrin	2016-07-05	2016	Net	Apidae	Bombus	Bombus humilis	Bombus humilis Illiger, 1806	Mael Garrin	2	F
Finistère	Ouessant	(none)	Ouessant	-5.108728	48.4416719999854	WGS84	precise	Mael Garrin	2016-07-06	2016	Net	Apidae	Bombus	Bombus humilis	Bombus humilis Illiger, 1806	Mael Garrin	1	F
Finistère	Ouessant	(none)	Ouessant	-5.057702	48.4719539999854	WGS84	precise	Mael Garrin	2016-07-08	2016	Net	Apidae	Bombus	Bombus humilis	Bombus humilis Illiger, 1806	Mael Garrin	1	F
Finistère	Ouessant	(none)	Ouessant	-5.107012	48.4630759999854	WGS84	precise	Mael Garrin	2016-07-08	2016	Net	Apidae	Bombus	Bombus humilis	Bombus humilis Illiger, 1806	Mael Garrin	1	F
Finistère	Ouessant	(none)	Ouessant	-5.127099999999999	48.4575999999854	WGS84	precise	Parc Naturel Régional d’Armorique	2017-05-02	2017	Pan trap	Apidae	Bombus	Bombus humilis	Bombus humilis Illiger, 1806	Mael Garrin	1	F
Finistère	Ouessant	(none)	Ouessant	-5.0923	48.47409999998544	WGS84	precise	Mael Garrin	2017-05-03	2017	Net	Apidae	Bombus	Bombus humilis	Bombus humilis Illiger, 1806	Mael Garrin	1	F
Finistère	Ouessant	(none)	Ouessant	-5.098799999999997	48.45659999998541	WGS84	precise	Mael Garrin	2017-05-03	2017	Net	Apidae	Bombus	Bombus humilis	Bombus humilis Illiger, 1806	Mael Garrin	1	F
Finistère	Ouessant	(none)	Ouessant	-5.0906	48.44329999998537	WGS84	precise	Parc Naturel Régional d’Armorique	2017-05-16	2017	Malaise trap	Apidae	Bombus	Bombus humilis	Bombus humilis Illiger, 1806	Mael Garrin	2	F
Finistère	Ouessant	(none)	Ouessant	-5.071	48.46329999998541	WGS84	precise	Parc Naturel Régional d’Armorique	2017-05-30	2017	Malaise trap	Apidae	Bombus	Bombus humilis	Bombus humilis Illiger, 1806	Mael Garrin	1	F
Finistère	Ouessant	(none)	Ouessant	-5.0906	48.44329999998537	WGS84	precise	Parc Naturel Régional d’Armorique	2017-06-12	2017	Malaise trap	Apidae	Bombus	Bombus humilis	Bombus humilis Illiger, 1806	Mael Garrin	4	F
Finistère	Ouessant	(none)	Ouessant	-5.136400000000001	48.45049999998538	WGS84	precise	Mael Garrin	2017-06-15	2017	Net	Apidae	Bombus	Bombus humilis	Bombus humilis Illiger, 1806	Mael Garrin	1	F
Finistère	Ouessant	(none)	Ouessant	-5.127099999999999	48.4575999999854	WGS84	precise	Parc Naturel Régional d’Armorique	2017-07-19	2017	Pan trap	Apidae	Bombus	Bombus humilis	Bombus humilis Illiger, 1806	Mael Garrin	1	F
Finistère	Ouessant	(none)	Ouessant	-5.0906	48.44329999998537	WGS84	precise	Parc Naturel Régional d’Armorique	2017-07-31	2017	Malaise trap	Apidae	Bombus	Bombus humilis	Bombus humilis Illiger, 1806	Mael Garrin	6	F, M
Finistère	Ouessant	(none)	Ouessant	-5.12	48.45829999998541	WGS84	precise	Parc Naturel Régional d’Armorique	2017-08-09	2017	Pan trap	Apidae	Bombus	Bombus humilis	Bombus humilis Illiger, 1806	Mael Garrin	1	M
Finistère	Ouessant	(none)	Ouessant	-5.0906	48.44329999998537	WGS84	precise	Parc Naturel Régional d’Armorique	2017-08-11	2017	Malaise trap	Apidae	Bombus	Bombus humilis	Bombus humilis Illiger, 1806	Mael Garrin	2	F, M
Finistère	Ouessant	(none)	Ouessant	-5.0906	48.44329999998537	WGS84	precise	Parc Naturel Régional d’Armorique	2017-08-21	2017	Malaise trap	Apidae	Bombus	Bombus humilis	Bombus humilis Illiger, 1806	Mael Garrin	2	M
Finistère	Ouessant	(none)	Ouessant	-5.086013	48.460731	WGS84	precise	Unknown, publication Kerbiriou et al. 2014	Unknown	Unknown	Unknown	Apidae	Bombus	Bombus humilis	Bombus humilis Illiger, 1806	Unknown	1	Unknown
Finistère	Fouesnant	Archipel des Glénan	Saint-Nicolas des Glénan	-4.000526	47.724120	WGS84	precise	Thibault Ramage	2017-06-08	2017	Net	Apidae	Bombus	Bombus humilis	Bombus humilis Illiger, 1806	Thibault Ramage	1	Unknown
Morbihan	Île-d’Houat	Houat-Hoedic	Houat	-2.96512	47.38877	WGS84	precise	Stéphane Vassel	2018-04-16	2018	Net	Apidae	Bombus	Bombus hypnorum	Bombus hypnorum (Linnaeus, 1758)	David Genoud	1	Unknown
Côtes d’Armor	Pleumeur-Bodou	(none)	Île Aganton	-3.594200000000001	48.80119999998622	WGS84	precise	Mael Garrin	2018-08-28	2018	Net	Apidae	Bombus	Bombus jonellus	Bombus jonellus (Kirby, 1802)	Mael Garrin	2	F, M
Finistère	Ouessant	(none)	Ouessant	-5.0592	48.471	WGS84	precise	Gilles Mahé	2006-08-24	2006	Net	Apidae	Bombus	Bombus jonellus	Bombus jonellus (Kirby, 1802)	Gilles Mahé	3	W
Finistère	Ouessant	(none)	Ouessant	-5.0635	48.4772	WGS84	precise	Gilles Mahé	2006-08-24	2006	Net	Apidae	Bombus	Bombus jonellus	Bombus jonellus (Kirby, 1802)	Gilles Mahé	1	M
Finistère	Ouessant	(none)	Ouessant	-5.136	48.4514	WGS84	precise	Gilles Mahé	2006-08-24	2006	Net	Apidae	Bombus	Bombus jonellus	Bombus jonellus (Kirby, 1802)	Gilles Mahé	1	F
Finistère	Ouessant	(none)	Ouessant	-5.0837	48.47189999998544	WGS84	precise	Mael Garrin	2017-05-03	2017	Net	Apidae	Bombus	Bombus jonellus	Bombus jonellus (Kirby, 1802)	Mael Garrin	1	F
Finistère	Ouessant	(none)	Ouessant	-5.086013	48.460731	WGS84	precise	Unknown, publication Kerbiriou et al. 2014	Unknown	Unknown	Unknown	Apidae	Bombus	Bombus jonellus	Bombus jonellus (Kirby, 1802)	Unknown	1	Unknown
Morbihan	Île-d’Houat	Houat-Hoedic	Houat	-2.96778	47.390277	WGS84	centroid	Anthony Stoquert	2016	2016	Net	Apidae	Bombus	Bombus lapidarius	Bombus lapidarius (Linnaeus, 1758)	David Genoud	1	W
Morbihan	Île-d’Arz	Golfe du Morbihan	Ilur	-2.7897940900000004	47.57412261998321	WGS84	precise	Ronan Arhuro	2018-07-01	2018	Net	Apidae	Bombus	Bombus lapidarius	Bombus lapidarius (Linnaeus, 1758)	Ronan Arhuro	3	Unknown
Finistère	Ouessant	(none)	Ouessant	-5.0592	48.471	WGS84	precise	Gilles Mahé	2006-08-24	2006	Net	Apidae	Bombus	Bombus lapidarius	Bombus lapidarius (Linnaeus, 1758)	Gilles Mahé	1	W
Finistère	Ouessant	(none)	Ouessant	-5.0661	48.4679	WGS84	precise	Gilles Mahé	2006-08-24	2006	Net	Apidae	Bombus	Bombus lapidarius	Bombus lapidarius (Linnaeus, 1758)	Gilles Mahé	1	W
Finistère	Ouessant	(none)	Ouessant	-5.1146	48.4538	WGS84	precise	Gilles Mahé	2006-08-24	2006	Net	Apidae	Bombus	Bombus lapidarius	Bombus lapidarius (Linnaeus, 1758)	Gilles Mahé	1	M
Finistère	Ouessant	(none)	Ouessant	-5.125599999999999	48.457399999985405	WGS84	precise	Gwenael L’Harant	2015-08-30	2015	Net	Apidae	Bombus	Bombus lapidarius	Bombus lapidarius (Linnaeus, 1758)	Gilles Mahé	1	Unknown
Finistère	Ouessant	(none)	Ouessant	-5.086013	48.460731	WGS84	precise	Unknown, publication Kerbiriou et al. 2014	Unknown	Unknown	Unknown	Apidae	Bombus	Bombus lapidarius	Bombus lapidarius (Linnaeus, 1758)	Unknown	1	Unknown
Morbihan	Erdeven	(none)	Roëlan	-3.198902	47.608795	WGS84	centroid	Anthony Stoquert	2015-05-21	2015	Net	Apidae	Bombus	Bombus lapidarius	Bombus lapidarius (Linnaeus, 1758)	David Genoud	1	F
Finistère	Fouesnant	Archipel des Glénan	Saint-Nicolas des Glénan	-3.99796984706316	47.7239370834705	WGS84	precise	Aurélia Lachaud	2007-04-11	2007	Net	Apidae	Bombus	Bombus lapidarius	Bombus lapidarius (Linnaeus, 1758)	Gilles Mahé	1	F
Morbihan	Île-d’Houat	Houat-Hoedic	Houat	-2.98616	47.39628	WGS84	precise	Stéphane Vassel	2020-08-01	2020	Net	Apidae	Bombus	Bombus lucorum	Bombus lucorum (Linnaeus, 1761)	David Genoud	1	Unknown
Côtes d’Armor	Pleumeur-Bodou	(none)	Île Aganton	-3.601333000000001	48.799166999986205	WGS84	precise	Didier Roustide	2007-09-29	2007	Unknown	Apidae	Bombus	Bombus lucorum	Bombus lucorum (Linnaeus, 1761)	Gilles Mahé	1	M
Morbihan	Groix	(none)	Groix	-3.4766	47.6328	WGS84	precise	Gilles Mahé	2006-06-04	2006	Net	Apidae	Bombus	Bombus magnus	Bombus magnus Vogt, 1911	Gilles Mahé	1	F
Finistère	Ouessant	(none)	Ouessant	-5.0592	48.471	WGS84	precise	Gilles Mahé	2006-08-24	2006	Net	Apidae	Bombus	Bombus magnus	Bombus magnus Vogt, 1911	Gilles Mahé	1	W
Finistère	Ouessant	(none)	Ouessant	-5.0635	48.4772	WGS84	precise	Gilles Mahé	2006-08-24	2006	Net	Apidae	Bombus	Bombus magnus	Bombus magnus Vogt, 1911	Gilles Mahé	1	W
Finistère	Ouessant	(none)	Ouessant	-5.1146	48.4538	WGS84	precise	Gilles Mahé	2006-08-24	2006	Net	Apidae	Bombus	Bombus magnus	Bombus magnus Vogt, 1911	Gilles Mahé	1	M
Finistère	Ouessant	(none)	Ouessant	-5.136	48.4514	WGS84	precise	Gilles Mahé	2006-08-24	2006	Net	Apidae	Bombus	Bombus magnus	Bombus magnus Vogt, 1911	Gilles Mahé	1	W
Finistère	Ouessant	(none)	Ouessant	-5.0767	48.4499	WGS84	precise	Gilles Mahé	2006-08-25	2006	Net	Apidae	Bombus	Bombus magnus	Bombus magnus Vogt, 1911	Gilles Mahé	1	W
Finistère	Ouessant	(none)	Ouessant	-5.125599999999999	48.457399999985405	WGS84	precise	Gwenael L’Harant	2015-08-28	2015	Net	Apidae	Bombus	Bombus magnus	Bombus magnus Vogt, 1911	Gilles Mahé	1	Unknown
Finistère	Ouessant	(none)	Ouessant	-5.110316	48.454423999985394	WGS84	precise	Mael Garrin	2016-07-05	2016	Net	Apidae	Bombus	Bombus magnus	Bombus magnus Vogt, 1911	Gilles Mahé	1	F
Finistère	Ouessant	(none)	Ouessant	-5.129007597159092	48.45920174998541	WGS84	precise	Mael Garrin	2016-07-06	2016	Net	Apidae	Bombus	Bombus magnus	Bombus magnus Vogt, 1911	Gilles Mahé	1	F
Finistère	Ouessant	(none)	Ouessant	-5.0860166525065695	48.46073120770053	WGS84	precise	Mael Garrin	2017-05-02	2017	Net	Apidae	Bombus	Bombus magnus	Bombus magnus Vogt, 1911	Gilles Mahé	1	F
Finistère	Ouessant	(none)	Ouessant	-5.088199999999999	48.443599999985366	WGS84	precise	Mael Garrin	2017-05-03	2017	Net	Apidae	Bombus	Bombus magnus	Bombus magnus Vogt, 1911	Gilles Mahé	1	F
Finistère	Ouessant	(none)	Ouessant	-5.108728	48.441671999985374	WGS84	precise	Mael Garrin	2017-05-04	2017	Net	Apidae	Bombus	Bombus magnus	Bombus magnus Vogt, 1911	Gilles Mahé	1	F
Finistère	Ouessant	(none)	Ouessant	-5.110316	48.454423999985394	WGS84	precise	Mael Garrin	2017-06-15	2017	Net	Apidae	Bombus	Bombus magnus	Bombus magnus Vogt, 1911	Gilles Mahé	1	F
Finistère	Ouessant	(none)	Ouessant	-5.086013	48.460731	WGS84	precise	Unknown, publication Kerbiriou et al. 2014	Unknown	Unknown	Unknown	Apidae	Bombus	Bombus magnus	Bombus magnus Vogt, 1911	Unknown	1	Unknown
Morbihan	Hoedic	Houat-Hoedic	Hoedic	-2.875518	47.339941	WGS84	centroid	Anthony Stoquert	2015	2015	Net	Apidae	Bombus	Bombus muscorum	Bombus muscorum (Linnaeus, 1758)	David Genoud	1	F
Morbihan	Hoedic	Houat-Hoedic	Hoedic	-2.87517983620066	47.3352691152309	WGS84	precise	Gilles Mahé	2007-05-17	2007	Net	Apidae	Bombus	Bombus muscorum	Bombus muscorum (Linnaeus, 1758)	Gilles Mahé	1	F
Morbihan	Hoedic	Houat-Hoedic	Hoedic	-2.86695876525125	47.3410187362237	WGS84	precise	Aurélia Lachaud	2007-08-17	2007	Net	Apidae	Bombus	Bombus muscorum	Bombus muscorum (Linnaeus, 1758)	Gilles Mahé	4	M, W
Morbihan	Hoedic	Houat-Hoedic	Hoedic	-2.875518	47.339941	WGS84	centroid	GRETIA	2011-09-28	2011	Malaise trap	Apidae	Bombus	Bombus muscorum	Bombus muscorum (Linnaeus, 1758)	David Genoud	1	W
Morbihan	Hoedic	Houat-Hoedic	Hoedic	-2.869303	47.336498	WGS84	precise	Violette Le Féon	2013-08-24	2013	Net	Apidae	Bombus	Bombus muscorum	Bombus muscorum (Linnaeus, 1758)	Gilles Mahé	2	M
Morbihan	Hoedic	Houat-Hoedic	Hoedic	-2.875518	47.339941	WGS84	centroid	Lucas Baliteau	07/2001	2001	Net	Apidae	Bombus	Bombus muscorum	Bombus muscorum (Linnaeus, 1758)	Gilles Mahé, Pierre Rasmont	Unknown	Unknown
Morbihan	Île-d’Houat	Houat-Hoedic	Houat	-2.96778	47.390277	WGS84	centroid	Anthony Stoquert	2016	2016	Net	Apidae	Bombus	Bombus muscorum	Bombus muscorum (Linnaeus, 1758)	David Genoud	2	M, W
Finistère	Le Conquet	Molène	Île de Balanec	-4.981281	48.418282	WGS84	precise	Pierre Devogel, Mael Garrin, Hélène Mahéo	2021-06-23	2021	Malaise trap	Apidae	Bombus	Bombus muscorum	Bombus muscorum (Linnaeus, 1758)	Mael Garrin	1	F
Finistère	Le Conquet	Molène	Île de Balanec	-4.981275	48.418286	WGS84	precise	Pierre Devogel, Mael Garrin, Hélène Mahéo	2021-07-01	2021	Malaise trap	Apidae	Bombus	Bombus muscorum	Bombus muscorum (Linnaeus, 1758)	Mael Garrin	1	F
Finistère	Le Conquet	Molène	Île de Balanec	-4.981291	48.418307	WGS84	precise	Pierre Devogel, Mael Garrin, Hélène Mahéo	2021-07-08	2021	Malaise trap	Apidae	Bombus	Bombus muscorum	Bombus muscorum (Linnaeus, 1758)	Mael Garrin	3	F
Finistère	Le Conquet	Molène	Île de Balanec	-4.982748914024849	48.41775999641085	WGS84	precise	Gwenael L’Harant, Mael Garrin	2021-07-29	2021	Net	Apidae	Bombus	Bombus muscorum	Bombus muscorum (Linnaeus, 1758)	Mael Garrin	4	F, M
Finistère	Le Conquet	Molène	Île de Trielen	-4.936481156783893	48.372688230568855	WGS84	precise	Gwenael L’Harant, Mael Garrin	2021-07-29	2021	Net	Apidae	Bombus	Bombus muscorum	Bombus muscorum (Linnaeus, 1758)	Mael Garrin	1	M
Finistère	Île-Molène	Molène	Molène	-4.960369999999999	48.401000999985264	WGS84	precise	Mael Garrin	2016-07-07	2016	Net	Apidae	Bombus	Bombus muscorum	Bombus muscorum (Linnaeus, 1758)	Gilles Mahé	3	F
Finistère	Ouessant	(none)	Ouessant	-5.086013	48.460731	WGS84	precise	Unknown, publication Kerbiriou et al. 2014	Unknown	Unknown	Unknown	Apidae	Bombus	Bombus muscorum	Bombus muscorum (Linnaeus, 1758)	Unknown	1	Unknown
Finistère	Fouesnant	Archipel des Glénan	Saint-Nicolas des Glénan	-3.99796984706316	47.7239370834705	WGS84	precise	Aurélia Lachaud, Gilles Mahé	2007-04-11	2007	Net	Apidae	Bombus	Bombus muscorum	Bombus muscorum (Linnaeus, 1758)	Gilles Mahé	5	F
Morbihan	Locmaria	(none)	Belle-Île-en-Mer	-3.0721	47.3012999999825	WGS84	precise	Mael Garrin	2017-05-10	2017	Net	Apidae	Bombus	Bombus pascuorum	Bombus pascuorum (Scopoli, 1763)	Mael Garrin	1	F
Morbihan	Groix	(none)	Groix	-3.4343	47.6433	WGS84	precise	Gilles Mahé	2005-05-21	2005	Net	Apidae	Bombus	Bombus pascuorum	Bombus pascuorum (Scopoli, 1763)	Pierre Rasmont	1	F
Morbihan	Groix	(none)	Groix	-3.4814	47.6499	WGS84	precise	Gilles Mahé	2006-06-04	2006	Net	Apidae	Bombus	Bombus pascuorum	Bombus pascuorum (Scopoli, 1763)	Gilles Mahé	2	F
Morbihan	Groix	(none)	Groix	-3.4321961243	47.6310679199	WGS84	precise	Arnaud Le Nevé	2020-09-05	2020	Net	Apidae	Bombus	Bombus pascuorum	Bombus pascuorum (Scopoli, 1763)	David Genoud	3	W
Morbihan	Groix	(none)	Groix	-3.4386131707	47.63017708	WGS84	precise	Arnaud Le Nevé	2020-09-05	2020	Net	Apidae	Bombus	Bombus pascuorum	Bombus pascuorum (Scopoli, 1763)	David Genoud	1	W
Morbihan	Groix	(none)	Groix	-3.4499179769	47.6269445698	WGS84	precise	Arnaud Le Nevé	2020-09-05	2020	Net	Apidae	Bombus	Bombus pascuorum	Bombus pascuorum (Scopoli, 1763)	David Genoud	1	M
Morbihan	Groix	(none)	Groix	-3.474881205	47.639850889	WGS84	precise	Arnaud Le Nevé	2020-09-05	2020	Net	Apidae	Bombus	Bombus pascuorum	Bombus pascuorum (Scopoli, 1763)	David Genoud	3	W
Morbihan	Groix	(none)	Groix	-3.4847058965	47.6490588618	WGS84	precise	Arnaud Le Nevé	2020-09-05	2020	Net	Apidae	Bombus	Bombus pascuorum	Bombus pascuorum (Scopoli, 1763)	David Genoud	1	M
Morbihan	Groix	(none)	Groix	-3.5029126393	47.6519947933	WGS84	precise	Violette Le Féon	2021-06-11	2021	Net	Apidae	Bombus	Bombus pascuorum	Bombus pascuorum (Scopoli, 1763)	David Genoud	1	F
Morbihan	Groix	(none)	Groix	-3.4321961243	47.6310679199	WGS84	precise	Violette Le Féon	2021-06-12	2021	Net	Apidae	Bombus	Bombus pascuorum	Bombus pascuorum (Scopoli, 1763)	David Genoud	1	W
Morbihan	Groix	(none)	Groix	-3.4996033731	47.6451501246	WGS84	precise	Violette Le Féon	2021-06-12	2021	Net	Apidae	Bombus	Bombus pascuorum	Bombus pascuorum (Scopoli, 1763)	David Genoud	1	F
Morbihan	Groix	(none)	Groix	-3.4660244744	47.6295505816	WGS84	precise	Violette Le Féon, Christian Bargain	2021-08-25	2021	Net	Apidae	Bombus	Bombus pascuorum	Bombus pascuorum (Scopoli, 1763)	David Genoud	3	M, W
Morbihan	Groix	(none)	Groix	-3.4824551641	47.6370590601	WGS84	precise	Violette Le Féon	2021-08-25	2021	Net	Apidae	Bombus	Bombus pascuorum	Bombus pascuorum (Scopoli, 1763)	David Genoud	2	W
Morbihan	Groix	(none)	Groix	-3.4827170184	47.6368012084	WGS84	precise	Violette Le Féon	2021-08-25	2021	Net	Apidae	Bombus	Bombus pascuorum	Bombus pascuorum (Scopoli, 1763)	David Genoud	1	W
Morbihan	Groix	(none)	Groix	-3.4847058965	47.6490588618	WGS84	precise	Violette Le Féon	2021-08-25	2021	Net	Apidae	Bombus	Bombus pascuorum	Bombus pascuorum (Scopoli, 1763)	David Genoud	1	W
Morbihan	Groix	(none)	Groix	-3.498199864	47.6505490375	WGS84	precise	Violette Le Féon	2021-08-26	2021	Net	Apidae	Bombus	Bombus pascuorum	Bombus pascuorum (Scopoli, 1763)	David Genoud	2	F, W
Morbihan	Groix	(none)	Groix	-3.4987168059	47.6517252609	WGS84	precise	Violette Le Féon	2021-08-26	2021	Net	Apidae	Bombus	Bombus pascuorum	Bombus pascuorum (Scopoli, 1763)	David Genoud	6	W
Morbihan	Groix	(none)	Groix	-3.5007371183	47.6522857539	WGS84	precise	Violette Le Féon	2021-08-26	2021	Net	Apidae	Bombus	Bombus pascuorum	Bombus pascuorum (Scopoli, 1763)	David Genoud	1	W
Morbihan	Groix	(none)	Groix	-3.4660244744	47.6295505816	WGS84	precise	Violette Le Féon	2022-03-26	2022	Net	Apidae	Bombus	Bombus pascuorum	Bombus pascuorum (Scopoli, 1763)	David Genoud	1	F
Morbihan	Groix	(none)	Groix	-3.421609	47.637522	WGS84	precise	Franck Herbrecht	2022-07-07	2022	Yellow pan trap	Apidae	Bombus	Bombus pascuorum	Bombus pascuorum (Scopoli, 1763)	Gilles Mahé	1	F
Morbihan	Groix	(none)	Groix	-3.452966731	47.643578102	WGS84	precise	Violette Le Féon, Christian Bargain, David Genoud, Benoît Geslin	2024-04-17	2024	Net	Apidae	Bombus	Bombus pascuorum	Bombus pascuorum (Scopoli, 1763)	David Genoud	1	F, W
Morbihan	Groix	(none)	Groix	-3.484069332	47.648852408	WGS84	precise	Violette Le Féon, Christian Bargain, David Genoud, Benoît Geslin	2024-04-17	2024	Net	Apidae	Bombus	Bombus pascuorum	Bombus pascuorum (Scopoli, 1763)	David Genoud	1	F, W
Morbihan	Groix	(none)	Groix	-3.433568561	47.640022514	WGS84	precise	Violette Le Féon, Christian Bargain, David Genoud, Benoît Geslin	2024-04-18	2024	Net	Apidae	Bombus	Bombus pascuorum	Bombus pascuorum (Scopoli, 1763)	David Genoud	1	F
Morbihan	Groix	(none)	Groix	-3.478840214	47.631417412	WGS84	precise	Violette Le Féon, Christian Bargain, David Genoud, Benoît Geslin	2024-04-18	2024	Net	Apidae	Bombus	Bombus pascuorum	Bombus pascuorum (Scopoli, 1763)	David Genoud	1	F
Morbihan	Groix	(none)	Groix	-3.482562093	47.635241705	WGS84	precise	Violette Le Féon, Christian Bargain, David Genoud, Benoît Geslin	2024-04-18	2024	Net	Apidae	Bombus	Bombus pascuorum	Bombus pascuorum (Scopoli, 1763)	David Genoud	1	F
Morbihan	Groix	(none)	Groix	-3.418857511	47.632899751	WGS84	precise	Violette Le Féon, Christian Bargain, David Genoud, Benoît Geslin	2024-04-19	2024	Net	Apidae	Bombus	Bombus pascuorum	Bombus pascuorum (Scopoli, 1763)	David Genoud	1	F
Morbihan	Hoedic	Houat-Hoedic	Hoedic	-2.875518	47.339941	WGS84	centroid	Anthony Stoquert	2015	2015	Net	Apidae	Bombus	Bombus pascuorum	Bombus pascuorum (Scopoli, 1763)	David Genoud	13	F, W
Morbihan	Hoedic	Houat-Hoedic	Hoedic	-2.867	47.341	WGS84	precise	Didier Roustide	2004-09-03	2004	Net	Apidae	Bombus	Bombus pascuorum	Bombus pascuorum (Scopoli, 1763)	Stéphanie Iserbyt	2	M
Morbihan	Hoedic	Houat-Hoedic	Hoedic	-2.86431810203976	47.3383161717849	WGS84	precise	Gilles Mahé	2007-05-17	2007	Net	Apidae	Bombus	Bombus pascuorum	Bombus pascuorum (Scopoli, 1763)	Gilles Mahé	2	F
Morbihan	Hoedic	Houat-Hoedic	Hoedic	-2.87517983620066	47.3352691152309	WGS84	precise	Gilles Mahé	2007-05-17	2007	Net	Apidae	Bombus	Bombus pascuorum	Bombus pascuorum (Scopoli, 1763)	Gilles Mahé	1	F
Morbihan	Hoedic	Houat-Hoedic	Hoedic	-2.86695876525125	47.3410187362237	WGS84	precise	Aurélia Lachaud	2007-08-17	2007	Net	Apidae	Bombus	Bombus pascuorum	Bombus pascuorum (Scopoli, 1763)	Gilles Mahé	16	M, W
Morbihan	Hoedic	Houat-Hoedic	Hoedic	-2.875518	47.339941	WGS84	centroid	GRETIA	2011-09-28	2011	Malaise trap	Apidae	Bombus	Bombus pascuorum	Bombus pascuorum (Scopoli, 1763)	Matthieu Aubert, David Genoud	6	F, M, W
Morbihan	Hoedic	Houat-Hoedic	Hoedic	-2.877638	47.339135	WGS84	precise	Violette Le Féon	2013-08-26	2013	Net	Apidae	Bombus	Bombus pascuorum	Bombus pascuorum (Scopoli, 1763)	Gilles Mahé	2	M
Morbihan	Hoedic	Houat-Hoedic	Hoedic	-2.882716	47.334364	WGS84	precise	Violette Le Féon	2013-08-26	2013	Net	Apidae	Bombus	Bombus pascuorum	Bombus pascuorum (Scopoli, 1763)	Gilles Mahé	3	M, W
Morbihan	Hoedic	Houat-Hoedic	Hoedic	-2.875415	47.335866	WGS84	precise	David Genoud	2017-07-31	2017	Net	Apidae	Bombus	Bombus pascuorum	Bombus pascuorum (Scopoli, 1763)	David Genoud	3	W
Morbihan	Hoedic	Houat-Hoedic	Hoedic	-2.875518	47.339941	WGS84	centroid	Lucas Baliteau	07/2001	2001	Net	Apidae	Bombus	Bombus pascuorum	Bombus pascuorum (Scopoli, 1763)	Pierre Rasmont	Unknown	Unknown
Morbihan	Île-d’Houat	Houat-Hoedic	Houat	-2.96778	47.390277	WGS84	centroid	Anthony Stoquert	2016	2016	Net	Apidae	Bombus	Bombus pascuorum	Bombus pascuorum (Scopoli, 1763)	David Genoud	1	F, M, W
Morbihan	Île-d'Houat	Houat-Hoedic	Houat	-2.9853	47.3943	WGS84	precise	Gilles Mahé	2004-05-26	2004	Net	Apidae	Bombus	Bombus pascuorum	Bombus pascuorum (Scopoli, 1763)	Pierre Rasmont	1	W
Morbihan	Île-d’Houat	Houat-Hoedic	Houat	-2.96512	47.38877	WGS84	precise	Stéphane Vassel	2018-04-16	2018	Net	Apidae	Bombus	Bombus pascuorum	Bombus pascuorum (Scopoli, 1763)	David Genoud	2	Unknown
Morbihan	Île-d’Houat	Houat-Hoedic	Houat	-2.98616	47.39628	WGS84	precise	Stéphane Vassel	2020-08-01	2020	Net	Apidae	Bombus	Bombus pascuorum	Bombus pascuorum (Scopoli, 1763)	David Genoud	5	Unknown
Morbihan	Île-d’Houat	Houat-Hoedic	Houat	-2.96285	47.38827	WGS84	precise	Stéphane Vassel	2022-05-01	2022	Net	Apidae	Bombus	Bombus pascuorum	Bombus pascuorum (Scopoli, 1763)	David Genoud	1	Unknown
Côtes d’Armor	Pleumeur-Bodou	(none)	Île Aganton	-3.5934000000000004	48.800199999986184	WGS84	precise	Ennaloel Mateo-Espada, Mael Garrin	2018-05-15	2018	Net	Apidae	Bombus	Bombus pascuorum	Bombus pascuorum (Scopoli, 1763)	Mael Garrin	1	F
Côtes d’Armor	Pleumeur-Bodou	(none)	Île Aganton	-3.597999999999999	48.79769999998619	WGS84	precise	Ennaloel Mateo-Espada, Mael Garrin	2018-05-15	2018	Net	Apidae	Bombus	Bombus pascuorum	Bombus pascuorum (Scopoli, 1763)	Mael Garrin	1	F
Finistère	Île-Molène	Molène	Molène	-4.960369999999999	48.401000999985264	WGS84	precise	Mael Garrin	2016-07-07	2016	Net	Apidae	Bombus	Bombus pascuorum	Bombus pascuorum (Scopoli, 1763)	Gilles Mahé	1	F
Finistère	Ouessant	(none)	Ouessant	-5.0592	48.471	WGS84	precise	Gilles Mahé	2006-08-24	2006	Net	Apidae	Bombus	Bombus pascuorum	Bombus pascuorum (Scopoli, 1763)	Gilles Mahé	6	M, W
Finistère	Ouessant	(none)	Ouessant	-5.0635	48.4772	WGS84	precise	Gilles Mahé	2006-08-24	2006	Net	Apidae	Bombus	Bombus pascuorum	Bombus pascuorum (Scopoli, 1763)	Gilles Mahé	2	F, W
Finistère	Ouessant	(none)	Ouessant	-5.0791	48.4607	WGS84	precise	Gilles Mahé	2006-08-24	2006	Net	Apidae	Bombus	Bombus pascuorum	Bombus pascuorum (Scopoli, 1763)	Gilles Mahé	1	F
Finistère	Ouessant	(none)	Ouessant	-5.1209	48.4575	WGS84	precise	Gilles Mahé	2006-08-24	2006	Net	Apidae	Bombus	Bombus pascuorum	Bombus pascuorum (Scopoli, 1763)	Gilles Mahé	1	W
Finistère	Ouessant	(none)	Ouessant	-5.0506	48.4581	WGS84	precise	Gilles Mahé	2006-08-25	2006	Net	Apidae	Bombus	Bombus pascuorum	Bombus pascuorum (Scopoli, 1763)	Gilles Mahé	1	M
Finistère	Ouessant	(none)	Ouessant	-5.0559	48.4537	WGS84	precise	Gilles Mahé	2006-08-25	2006	Net	Apidae	Bombus	Bombus pascuorum	Bombus pascuorum (Scopoli, 1763)	Gilles Mahé	1	W
Finistère	Ouessant	(none)	Ouessant	-5.0767	48.4499	WGS84	precise	Gilles Mahé	2006-08-25	2006	Net	Apidae	Bombus	Bombus pascuorum	Bombus pascuorum (Scopoli, 1763)	Gilles Mahé	2	W
Finistère	Ouessant	(none)	Ouessant	-5.080699999999998	48.46079999998542	WGS84	precise	Gwenael L’Harant	2015-08-29	2015	Net	Apidae	Bombus	Bombus pascuorum	Bombus pascuorum (Scopoli, 1763)	Gilles Mahé	1	Unknown
Finistère	Ouessant	(none)	Ouessant	-5.071	48.46329999998541	WGS84	precise	Parc Naturel Régional d’Armorique	2017-05-02	2017	Malaise trap	Apidae	Bombus	Bombus pascuorum	Bombus pascuorum (Scopoli, 1763)	Mael Garrin	1	F
Finistère	Ouessant	(none)	Ouessant	-5.088199999999999	48.443599999985366	WGS84	precise	Parc Naturel Régional d’Armorique	2017-05-02	2017	Pan trap	Apidae	Bombus	Bombus pascuorum	Bombus pascuorum (Scopoli, 1763)	Mael Garrin	1	F
Finistère	Ouessant	(none)	Ouessant	-5.103199999999999	48.46479999998541	WGS84	precise	Parc Naturel Régional d’Armorique	2017-05-02	2017	Pan trap	Apidae	Bombus	Bombus pascuorum	Bombus pascuorum (Scopoli, 1763)	Mael Garrin	1	F
Finistère	Ouessant	(none)	Ouessant	-5.051399999999998	48.4590999999854	WGS84	precise	Mael Garrin	2017-05-03	2017	Net	Apidae	Bombus	Bombus pascuorum	Bombus pascuorum (Scopoli, 1763)	Mael Garrin	1	F
Finistère	Ouessant	(none)	Ouessant	-5.071	48.46329999998541	WGS84	precise	Parc Naturel Régional d’Armorique	2017-05-16	2017	Malaise trap	Apidae	Bombus	Bombus pascuorum	Bombus pascuorum (Scopoli, 1763)	Mael Garrin	1	F
Finistère	Ouessant	(none)	Ouessant	-5.0906	48.44329999998537	WGS84	precise	Parc Naturel Régional d’Armorique	2017-05-16	2017	Malaise trap	Apidae	Bombus	Bombus pascuorum	Bombus pascuorum (Scopoli, 1763)	Mael Garrin	1	F
Finistère	Ouessant	(none)	Ouessant	-5.071	48.46329999998541	WGS84	precise	Parc Naturel Régional d’Armorique	2017-05-30	2017	Malaise trap	Apidae	Bombus	Bombus pascuorum	Bombus pascuorum (Scopoli, 1763)	Mael Garrin	3	F
Finistère	Ouessant	(none)	Ouessant	-5.071	48.46329999998541	WGS84	precise	Parc Naturel Régional d’Armorique	2017-06-12	2017	Malaise trap	Apidae	Bombus	Bombus pascuorum	Bombus pascuorum (Scopoli, 1763)	Mael Garrin	7	F
Finistère	Ouessant	(none)	Ouessant	-5.0906	48.44329999998537	WGS84	precise	Parc Naturel Régional d’Armorique	2017-06-12	2017	Malaise trap	Apidae	Bombus	Bombus pascuorum	Bombus pascuorum (Scopoli, 1763)	Mael Garrin	1	F
Finistère	Ouessant	(none)	Ouessant	-5.0928	48.4516999999854	WGS84	precise	Mael Garrin	2017-06-15	2017	Net	Apidae	Bombus	Bombus pascuorum	Bombus pascuorum (Scopoli, 1763)	Mael Garrin	1	F
Finistère	Ouessant	(none)	Ouessant	-5.071	48.46329999998541	WGS84	precise	Parc Naturel Régional d’Armorique	2017-06-28	2017	Malaise trap	Apidae	Bombus	Bombus pascuorum	Bombus pascuorum (Scopoli, 1763)	Mael Garrin	3	F
Finistère	Ouessant	(none)	Ouessant	-5.0906	48.44329999998537	WGS84	precise	Parc Naturel Régional d’Armorique	2017-06-28	2017	Malaise trap	Apidae	Bombus	Bombus pascuorum	Bombus pascuorum (Scopoli, 1763)	Mael Garrin	5	F
Finistère	Ouessant	(none)	Ouessant	-5.071	48.46329999998541	WGS84	precise	Parc Naturel Régional d’Armorique	2017-07-18	2017	Malaise trap	Apidae	Bombus	Bombus pascuorum	Bombus pascuorum (Scopoli, 1763)	Mael Garrin	1	F
Finistère	Ouessant	(none)	Ouessant	-5.060499999999999	48.47359999998545	WGS84	precise	Parc Naturel Régional d’Armorique	2017-07-19	2017	Pan trap	Apidae	Bombus	Bombus pascuorum	Bombus pascuorum (Scopoli, 1763)	Mael Garrin	1	F
Finistère	Ouessant	(none)	Ouessant	-5.0906	48.44329999998537	WGS84	precise	Parc Naturel Régional d’Armorique	2017-07-31	2017	Malaise trap	Apidae	Bombus	Bombus pascuorum	Bombus pascuorum (Scopoli, 1763)	Mael Garrin	13	F
Finistère	Ouessant	(none)	Ouessant	-5.042899999999998	48.463199999985406	WGS84	precise	Parc Naturel Régional d’Armorique	2017-08-09	2017	Pan trap	Apidae	Bombus	Bombus pascuorum	Bombus pascuorum (Scopoli, 1763)	Mael Garrin	1	F
Finistère	Ouessant	(none)	Ouessant	-5.0906	48.44329999998537	WGS84	precise	Parc Naturel Régional d’Armorique	2017-08-11	2017	Malaise trap	Apidae	Bombus	Bombus pascuorum	Bombus pascuorum (Scopoli, 1763)	Mael Garrin	3	F, M
Finistère	Ouessant	(none)	Ouessant	-5.071	48.46329999998541	WGS84	precise	Parc Naturel Régional d’Armorique	2017-08-21	2017	Malaise trap	Apidae	Bombus	Bombus pascuorum	Bombus pascuorum (Scopoli, 1763)	Mael Garrin	3	F
Finistère	Ouessant	(none)	Ouessant	-5.0906	48.44329999998537	WGS84	precise	Parc Naturel Régional d’Armorique	2017-08-21	2017	Malaise trap	Apidae	Bombus	Bombus pascuorum	Bombus pascuorum (Scopoli, 1763)	Mael Garrin	4	F, M
Finistère	Ouessant	(none)	Ouessant	-5.086013	48.460731	WGS84	precise	Unknown, publication Kerbiriou et al. 2014	Unknown	Unknown	Unknown	Apidae	Bombus	Bombus pascuorum	Bombus pascuorum (Scopoli, 1763)	Unknown	1	Unknown
Morbihan	Locmaria	(none)	Belle-Île-en-Mer	-3.0721	47.3012999999825	WGS84	precise	Mael Garrin	2017-05-10	2017	Net	Apidae	Bombus	Bombus pratorum	Bombus pratorum (Linnaeus, 1761)	Mael Garrin	1	M
Morbihan	Groix	(none)	Groix	-3.4519252268	47.6409324676	WGS84	precise	Violette Le Féon	2021-06-12	2021	Net	Apidae	Bombus	Bombus pratorum	Bombus pratorum (Linnaeus, 1761)	David Genoud	1	M
Morbihan	Groix	(none)	Groix	-3.474881205	47.639850889	WGS84	precise	Violette Le Féon	2021-06-12	2021	Net	Apidae	Bombus	Bombus pratorum	Bombus pratorum (Linnaeus, 1761)	David Genoud	2	M
Morbihan	Groix	(none)	Groix	-3.4321961243	47.6310679199	WGS84	precise	Christian Bargain	2022-04-21	2022	Net	Apidae	Bombus	Bombus pratorum	Bombus pratorum (Linnaeus, 1761)	Matthieu Aubert	1	W
Morbihan	Groix	(none)	Groix	-3.4408524198	47.6424957108	WGS84	precise	Christian Bargain	2022-04-21	2022	Net	Apidae	Bombus	Bombus pratorum	Bombus pratorum (Linnaeus, 1761)	Matthieu Aubert	1	W
Morbihan	Groix	(none)	Groix	-3.4393412911	47.6400539462	WGS84	precise	Violette Le Féon, Christian Bargain, David Genoud, Benoît Geslin	2024-04-17	2024	Net	Apidae	Bombus	Bombus pratorum	Bombus pratorum (Linnaeus, 1761)	David Genoud	1	F
Morbihan	Groix	(none)	Groix	-3.484069332	47.648852408	WGS84	precise	Violette Le Féon, Christian Bargain, David Genoud, Benoît Geslin	2024-04-17	2024	Net	Apidae	Bombus	Bombus pratorum	Bombus pratorum (Linnaeus, 1761)	David Genoud	1	F
Morbihan	Groix	(none)	Groix	-3.416858523	47.634043023	WGS84	precise	Violette Le Féon, Christian Bargain, David Genoud, Benoît Geslin	2024-04-19	2024	Net	Apidae	Bombus	Bombus pratorum	Bombus pratorum (Linnaeus, 1761)	David Genoud	1	F
Morbihan	Île-d’Houat	Houat-Hoedic	Houat	-2.96512	47.38877	WGS84	precise	Stéphane Vassel	2018-04-16	2018	Net	Apidae	Bombus	Bombus pratorum	Bombus pratorum (Linnaeus, 1761)	David Genoud	3	Unknown
Côtes d’Armor	Pleumeur-Bodou	(none)	Île Aganton	-3.6014	48.797899999986186	WGS84	precise	Mael Garrin	2019-04-18	2019	Net	Apidae	Bombus	Bombus pratorum	Bombus pratorum (Linnaeus, 1761)	Mael Garrin	1	F
Morbihan	Île-d’Arz	Golfe du Morbihan	Ilur	-2.7885523200000004	47.57300983998322	WGS84	precise	Ronan Arhuro	2018-06-30	2018	Net	Apidae	Bombus	Bombus pratorum	Bombus pratorum (Linnaeus, 1761)	Ronan Arhuro	1	Unknown
Finistère	Île-Molène	Molène	Molène	-4.960369999999999	48.401000999985264	WGS84	precise	Mael Garrin	2016-07-07	2016	Net	Apidae	Bombus	Bombus pratorum	Bombus pratorum (Linnaeus, 1761)	Mael Garrin	1	F
Finistère	Ouessant	(none)	Ouessant	-5.0922	48.4566	WGS84	precise	Gilles Mahé	2006-08-24	2006	Net	Apidae	Bombus	Bombus pratorum	Bombus pratorum (Linnaeus, 1761)	Gilles Mahé	1	W
Finistère	Ouessant	(none)	Ouessant	-5.051399999999998	48.4590999999854	WGS84	precise	Mael Garrin	2017-05-03	2017	Net	Apidae	Bombus	Bombus pratorum	Bombus pratorum (Linnaeus, 1761)	Mael Garrin	1	F
Finistère	Ouessant	(none)	Ouessant	-5.086013	48.460731	WGS84	precise	Unknown, publication Kerbiriou et al. 2014	Unknown	Unknown	Unknown	Apidae	Bombus	Bombus pratorum	Bombus pratorum (Linnaeus, 1761)	Unknown	1	Unknown
Morbihan	Groix	(none)	Groix	-3.4238653269	47.6209861487	WGS84	precise	Violette Le Féon	2021-08-24	2021	Net	Apidae	Bombus	Bombus sp.	Bombus Latreille, 1802	Violette Le Féon	1	Unknown
Morbihan	Groix	(none)	Groix	-3.4606048513	47.6431105532	WGS84	precise	Violette Le Féon	2021-08-25	2021	Net	Apidae	Bombus	Bombus sp.	Bombus Latreille, 1802	Violette Le Féon	1	Unknown
Morbihan	Hoedic	Houat-Hoedic	Hoedic	-2.8753358065714876	47.339850847949805	WGS84	precise	Olivier Hesnard	2014-10-18	2014	Unknown	Apidae	Bombus	Bombus sp.	Bombus Latreille, 1802	Peter Stallegger	1	M
Côtes d’Armor	Pleumeur-Bodou	(none)	Île Aganton	-3.5934000000000004	48.800199999986184	WGS84	precise	Ennaloel Mateo-Espada, Mael Garrin	2018-05-15	2018	Net	Apidae	Bombus	Bombus sp.	Bombus Latreille, 1802	Gilles Mahé	1	F
Côtes d’Armor	Pleumeur-Bodou	(none)	Île Aganton	-3.5967000000000002	48.799299999986204	WGS84	precise	Mael Garrin	2018-06-26	2018	Net	Apidae	Bombus	Bombus sp.	Bombus Latreille, 1802	Gilles Mahé	1	F
Finistère	Le Conquet	Molène	Île de Balanec	-4.982748914024849	48.41775999641085	WGS84	precise	Gwenael L’Harant, Mael Garrin	2021-07-29	2021	Net	Apidae	Bombus	Bombus sp.	Bombus Latreille, 1802	Mael Garrin	1	F
Morbihan	Île-d’Arz	Golfe du Morbihan	Ilur	-2.7889143300000003	47.57286317998321	WGS84	precise	Ronan Arhuro	2018-07-01	2018	Net	Apidae	Bombus	Bombus sp.	Bombus Latreille, 1802	Ronan Arhuro	2	Unknown
Finistère	Ouessant	(none)	Ouessant	-5.0906	48.44329999998537	WGS84	precise	Parc Naturel Régional d’Armorique	2017-06-28	2017	Malaise trap	Apidae	Bombus	Bombus sp.	Bombus Latreille, 1802	Mael Garrin	1	F
Morbihan	Bangor	(none)	Belle-Île-en-Mer	-3.203946	47.311175	WGS84	precise	David Genoud	01/08/2017	2017	Net	Apidae	Bombus	Bombus terrestris	Bombus terrestris (Linnaeus, 1758)	David Genoud	2	M
Morbihan	Locmaria	(none)	Belle-Île-en-Mer	-3.083695	47.294122	WGS84	precise	David Genoud	22/07/2017	2017	Net	Apidae	Bombus	Bombus terrestris	Bombus terrestris (Linnaeus, 1758)	David Genoud	1	F
Morbihan	Locmaria	(none)	Belle-Île-en-Mer	-3.093468	47.279154	WGS84	precise	David Genoud	22/07/2017	2017	Net	Apidae	Bombus	Bombus terrestris	Bombus terrestris (Linnaeus, 1758)	David Genoud	3	F
Morbihan	Bangor	(none)	Belle-Île-en-Mer	-3.237476	47.303018	WGS84	precise	David Genoud	22/07/2017	2017	Net	Apidae	Bombus	Bombus terrestris	Bombus terrestris (Linnaeus, 1758)	David Genoud	1	F
Morbihan	Groix	(none)	Groix	-3.4766	47.6328	WGS84	precise	Gilles Mahé	2006-06-04	2006	Net	Apidae	Bombus	Bombus terrestris	Bombus terrestris (Linnaeus, 1758)	Gilles Mahé	1	W
Morbihan	Groix	(none)	Groix	-3.474881205	47.639850889	WGS84	precise	Arnaud Le Nevé	2020-09-05	2020	Net	Apidae	Bombus	Bombus terrestris	Bombus terrestris (Linnaeus, 1758)	David Genoud	1	M
Morbihan	Groix	(none)	Groix	-3.4847058965	47.6490588618	WGS84	precise	Violette Le Féon	2021-08-25	2021	Net	Apidae	Bombus	Bombus terrestris	Bombus terrestris (Linnaeus, 1758)	David Genoud	2	M
Morbihan	Groix	(none)	Groix	-3.4987168059	47.6517252609	WGS84	precise	Violette Le Féon	2021-08-26	2021	Net	Apidae	Bombus	Bombus terrestris	Bombus terrestris (Linnaeus, 1758)	David Genoud	1	W
Morbihan	Groix	(none)	Groix	-3.5121081839	47.6501325839	WGS84	precise	Violette Le Féon	2022-07-08	2022	Net	Apidae	Bombus	Bombus terrestris	Bombus terrestris (Linnaeus, 1758)	Matthieu Aubert	1	M
Morbihan	Groix	(none)	Groix	-3.479092	47.631503	WGS84	precise	Violette Le Féon	2023-07-02	2023	Net	Apidae	Bombus	Bombus terrestris	Bombus terrestris (Linnaeus, 1758)	Gilles Mahé	6	F
Morbihan	Groix	(none)	Groix	-3.423574028	47.62123359	WGS84	precise	Violette Le Féon, Christian Bargain, David Genoud, Benoît Geslin	2024-04-16	2024	Net	Apidae	Bombus	Bombus terrestris	Bombus terrestris (Linnaeus, 1758)	David Genoud	5	F, W
Morbihan	Groix	(none)	Groix	-3.4331590105	47.6396532892	WGS84	precise	Violette Le Féon, Christian Bargain, David Genoud, Benoît Geslin	2024-04-16	2024	Net	Apidae	Bombus	Bombus terrestris	Bombus terrestris (Linnaeus, 1758)	David Genoud	2	F, W
Morbihan	Groix	(none)	Groix	-3.478840214	47.631417412	WGS84	precise	Violette Le Féon, Christian Bargain, David Genoud, Benoît Geslin	2024-04-17	2024	Net	Apidae	Bombus	Bombus terrestris	Bombus terrestris (Linnaeus, 1758)	David Genoud	1	F
Morbihan	Groix	(none)	Groix	-3.484508973	47.643665227	WGS84	precise	Violette Le Féon, Christian Bargain, David Genoud, Benoît Geslin	2024-04-17	2024	Net	Apidae	Bombus	Bombus terrestris	Bombus terrestris (Linnaeus, 1758)	David Genoud	1	F
Morbihan	Groix	(none)	Groix	-3.420742126	47.634647731	WGS84	precise	Violette Le Féon, Christian Bargain, David Genoud, Benoît Geslin	2024-04-18	2024	Net	Apidae	Bombus	Bombus terrestris	Bombus terrestris (Linnaeus, 1758)	David Genoud	1	F
Morbihan	Groix	(none)	Groix	-3.478840214	47.631417412	WGS84	precise	Violette Le Féon, Christian Bargain, David Genoud, Benoît Geslin	2024-04-18	2024	Net	Apidae	Bombus	Bombus terrestris	Bombus terrestris (Linnaeus, 1758)	David Genoud	1	F
Morbihan	Groix	(none)	Groix	-3.482562093	47.635241705	WGS84	precise	Violette Le Féon, Christian Bargain, David Genoud, Benoît Geslin	2024-04-18	2024	Net	Apidae	Bombus	Bombus terrestris	Bombus terrestris (Linnaeus, 1758)	David Genoud	1	F
Morbihan	Groix	(none)	Groix	-3.416858523	47.634043023	WGS84	precise	Violette Le Féon, Christian Bargain, David Genoud, Benoît Geslin	2024-04-19	2024	Net	Apidae	Bombus	Bombus terrestris	Bombus terrestris (Linnaeus, 1758)	David Genoud	1	F
Morbihan	Groix	(none)	Groix	-3.418857511	47.632899751	WGS84	precise	Violette Le Féon, Christian Bargain, David Genoud, Benoît Geslin	2024-04-19	2024	Net	Apidae	Bombus	Bombus terrestris	Bombus terrestris (Linnaeus, 1758)	David Genoud	2	F
Morbihan	Groix	(none)	Groix	-3.421579023	47.637213763	WGS84	precise	Violette Le Féon, Christian Bargain, David Genoud, Benoît Geslin	2024-06-28	2024	Net	Apidae	Bombus	Bombus terrestris	Bombus terrestris (Linnaeus, 1758)	David Genoud	1	F
Morbihan	Groix	(none)	Groix	-3.460065703	47.637661241	WGS84	precise	Violette Le Féon, Christian Bargain, David Genoud, Benoît Geslin	2024-06-29	2024	Net	Apidae	Bombus	Bombus terrestris	Bombus terrestris (Linnaeus, 1758)	David Genoud	1	M
Morbihan	Groix	(none)	Groix	-3.4530133	47.639542605	WGS84	precise	Violette Le Féon, Christian Bargain, David Genoud, Benoît Geslin	2024-06-30	2024	Net	Apidae	Bombus	Bombus terrestris	Bombus terrestris (Linnaeus, 1758)	David Genoud	1	F
Morbihan	Hoedic	Houat-Hoedic	Hoedic	-2.875518	47.339941	WGS84	centroid	Anthony Stoquert	2015	2015	Net	Apidae	Bombus	Bombus terrestris	Bombus terrestris (Linnaeus, 1758)	David Genoud	3	F, W
Morbihan	Hoedic	Houat-Hoedic	Hoedic	-2.867	47.341	WGS84	precise	Didier Roustide	2004-09-03	2004	Net	Apidae	Bombus	Bombus terrestris	Bombus terrestris (Linnaeus, 1758)	Gilles Mahé	2	F
Morbihan	Hoedic	Houat-Hoedic	Hoedic	-2.86431810203976	47.3383161717849	WGS84	precise	Gilles Mahé	2007-05-17	2007	Net	Apidae	Bombus	Bombus terrestris	Bombus terrestris (Linnaeus, 1758)	Gilles Mahé	1	F
Morbihan	Hoedic	Houat-Hoedic	Hoedic	-2.877196	47.338298	WGS84	precise	Violette Le Féon	2013-08-26	2013	Net	Apidae	Bombus	Bombus terrestris	Bombus terrestris (Linnaeus, 1758)	Gilles Mahé	1	M
Morbihan	Hoedic	Houat-Hoedic	Hoedic	-2.875415	47.335866	WGS84	precise	David Genoud	2017-07-31	2017	Net	Apidae	Bombus	Bombus terrestris	Bombus terrestris (Linnaeus, 1758)	David Genoud	1	F
Morbihan	Île-d’Houat	Houat-Hoedic	Houat	-2.96778	47.390277	WGS84	centroid	Anthony Stoquert	2016	2016	Net	Apidae	Bombus	Bombus terrestris	Bombus terrestris (Linnaeus, 1758)	David Genoud	53	F, M, W
Morbihan	Île-d'Houat	Houat-Hoedic	Houat	-2.9813	47.3911	WGS84	precise	Gilles Mahé	2004-05-26	2004	Net	Apidae	Bombus	Bombus terrestris	Bombus terrestris (Linnaeus, 1758)	Pierre Rasmont	1	W
Morbihan	Île-d’Houat	Houat-Hoedic	Houat	-2.96512	47.38877	WGS84	precise	Stéphane Vassel	2018-04-16	2018	Net	Apidae	Bombus	Bombus terrestris	Bombus terrestris (Linnaeus, 1758)	David Genoud	1	Unknown
Morbihan	Île-d’Houat	Houat-Hoedic	Houat	-2.98616	47.39628	WGS84	precise	Stéphane Vassel	2020-08-01	2020	Net	Apidae	Bombus	Bombus terrestris	Bombus terrestris (Linnaeus, 1758)	David Genoud	2	Unknown
Côtes d’Armor	Pleumeur-Bodou	(none)	Île Aganton	-3.597999999999999	48.79769999998619	WGS84	precise	Ennaloel Mateo-Espada, Mael Garrin	2018-05-15	2018	Net	Apidae	Bombus	Bombus terrestris	Bombus terrestris (Linnaeus, 1758)	Gilles Mahé	1	M
Côtes d’Armor	Pleumeur-Bodou	(none)	Île Aganton	-3.598357730078126	48.798498400920934	WGS84	precise	Ennaloel Mateo-Espada, Mael Garrin	2018-05-15	2018	Net	Apidae	Bombus	Bombus terrestris	Bombus terrestris (Linnaeus, 1758)	Gilles Mahé	1	F
Côtes d’Armor	Pleumeur-Bodou	(none)	Île Aganton	-3.5934000000000004	48.800199999986184	WGS84	precise	Mael Garrin	2018-06-26	2018	Net	Apidae	Bombus	Bombus terrestris	Bombus terrestris (Linnaeus, 1758)	Gilles Mahé	1	F
Côtes d’Armor	Pleumeur-Bodou	(none)	Île Aganton	-3.5934000000000004	48.800199999986184	WGS84	precise	Mael Garrin	2018-08-28	2018	Net	Apidae	Bombus	Bombus terrestris	Bombus terrestris (Linnaeus, 1758)	Gilles Mahé	1	F
Morbihan	Île-d’Houat	Houat-Hoedic	Île aux Chevaux	-2.970736	47.356859	WGS84	centroid	Anthony Stoquert	2015-05-28	2015	Net	Apidae	Bombus	Bombus terrestris	Bombus terrestris (Linnaeus, 1758)	David Genoud	1	F
Côtes d’Armor	Perros-Guirec	Sept-Îles	Île aux Moines	-3.4916	48.879	WGS84	precise	Philippe Fouillet	2000-04-20	2000	Net	Apidae	Bombus	Bombus terrestris	Bombus terrestris (Linnaeus, 1758)	Gilles Mahé	1	W
Côtes d’Armor	Perros-Guirec	Sept-Îles	Île aux Moines	-3.492004230526815	48.87895477896406	WGS84	precise	Unknown, publication Le Viol et al. 2001	Unknown	Unknown	Unknown	Apidae	Bombus	Bombus terrestris	Bombus terrestris (Linnaeus, 1758)	Unknown	1	Unknown
Côtes d’Armor	Perros-Guirec	Sept-Îles	Île Bono	-3.4812	48.8831	WGS84	precise	Philippe Fouillet	2000-07-05	2000	Net	Apidae	Bombus	Bombus terrestris	Bombus terrestris (Linnaeus, 1758)	Gilles Mahé	1	W
Côtes d’Armor	Perros-Guirec	Sept-Îles	Île Bono	-3.479889587235163	48.883251755175756	WGS84	precise	Unknown, publication Le Viol et al. 2001	Unknown	Unknown	Unknown	Apidae	Bombus	Bombus terrestris	Bombus terrestris (Linnaeus, 1758)	Unknown	1	Unknown
Morbihan	Île-d’Houat	Houat-Hoedic	Île Valuec	-3.015386	47.411636	WGS84	centroid	Anthony Stoquert	2015-04-24	2015	Net	Apidae	Bombus	Bombus terrestris	Bombus terrestris (Linnaeus, 1758)	David Genoud	1	F
Morbihan	Île-d’Arz	Golfe du Morbihan	Ilur	-2.7897940900000004	47.57412261998321	WGS84	precise	Ronan Arhuro	2018-07-01	2018	Net	Apidae	Bombus	Bombus terrestris	Bombus terrestris (Linnaeus, 1758)	Ronan Arhuro	2	Unknown
Finistère	Île-Molène	Molène	Molène	-4.9588	48.3945	WGS84	precise	Gilles Mahé	2001-07-27	2001	Net	Apidae	Bombus	Bombus terrestris	Bombus terrestris (Linnaeus, 1758)	Pierre Rasmont	1	M
Finistère	Ouessant	(none)	Ouessant	-5.0767	48.4499	WGS84	precise	Gilles Mahé	2006-08-25	2006	Net	Apidae	Bombus	Bombus terrestris	Bombus terrestris (Linnaeus, 1758)	Gilles Mahé	1	M
Finistère	Ouessant	(none)	Ouessant	-5.086013	48.460731	WGS84	precise	Unknown, publication Kerbiriou et al. 2014	Unknown	Unknown	Unknown	Apidae	Bombus	Bombus terrestris	Bombus terrestris (Linnaeus, 1758)	Unknown	1	Unknown
Finistère	Fouesnant	Archipel des Glénan	Saint-Nicolas des Glénan	-3.99796984706316	47.7239370834705	WGS84	precise	Gilles Mahé	2007-04-11	2007	Net	Apidae	Bombus	Bombus terrestris	Bombus terrestris (Linnaeus, 1758)	Gilles Mahé	2	F
Finistère	Fouesnant	Archipel des Glénan	Saint-Nicolas des Glénan	-3.999199	47.724517	WGS84	precise	Thibault Ramage	2017-04-11	2017	Net	Apidae	Bombus	Bombus terrestris	Bombus terrestris (Linnaeus, 1758)	Thibault Ramage	1	Unknown
Finistère	Fouesnant	Archipel des Glénan	Saint-Nicolas des Glénan	-4.000526	47.724120	WGS84	precise	Thibault Ramage	2017-06-08	2017	Net	Apidae	Bombus	Bombus terrestris	Bombus terrestris (Linnaeus, 1758)	Thibault Ramage	1	Unknown
Finistère	Fouesnant	Archipel des Glénan	Saint-Nicolas des Glénan	-3.999986	47.725764	WGS84	precise	Thibault Ramage	2017-07-20	2017	Net	Apidae	Bombus	Bombus terrestris	Bombus terrestris (Linnaeus, 1758)	Thibault Ramage	2	Unknown
Finistère	Plouguerneau	(none)	Île Wrac’h	-4.5739	48.6163	WGS84	precise	Gilles Mahé	2001-07-30	2001	Net	Apidae	Bombus	Bombus veteranus	Bombus veteranus (Fabricius, 1793)	Pierre Rasmont	1	W
Morbihan	Groix	(none)	Groix	-3.478840214	47.631417412	WGS84	precise	Violette Le Féon, Christian Bargain, David Genoud, Benoît Geslin	2024-04-18	2024	Net	Apidae	Ceratina	Ceratina cucurbitina	Ceratina cucurbitina (Rossi, 1792)	David Genoud	1	Unknown
Morbihan	Île-d’Houat	Houat-Hoedic	Houat	-2.96778	47.390277	WGS84	centroid	Anthony Stoquert	2016	2016	Net	Apidae	Ceratina	Ceratina cucurbitina	Ceratina cucurbitina (Rossi, 1792)	David Genoud	6	F, M
Morbihan	Locmaria	(none)	Belle-Île-en-Mer	-3.068	47.3094999999825	WGS84	precise	Mael Garrin	2017-05-10	2017	Net	Apidae	Ceratina	Ceratina cyanea	Ceratina cyanea (Kirby, 1802)	Mael Garrin	1	M
Morbihan	Sauzon	(none)	Belle-Île-en-Mer	-3.2377	47.3272999999826	WGS84	precise	GRETIA	2017-06-17	2017	Net	Apidae	Ceratina	Ceratina cyanea	Ceratina cyanea (Kirby, 1802)	Mael Garrin	1	F
Morbihan	Bangor	(none)	Belle-Île-en-Mer	-3.1982	47.3014999999825	WGS84	precise	Mael Garrin	2017-07-04	2017	Net	Apidae	Ceratina	Ceratina cyanea	Ceratina cyanea (Kirby, 1802)	Mael Garrin	1	M
Morbihan	Groix	(none)	Groix	-3.4847058965	47.6490588618	WGS84	precise	Violette Le Féon	2021-06-12	2021	Net	Apidae	Ceratina	Ceratina cyanea	Ceratina cyanea (Kirby, 1802)	David Genoud	1	F
Morbihan	Île-d’Houat	Houat-Hoedic	Houat	-2.96778	47.390277	WGS84	centroid	Anthony Stoquert	2016	2016	Net	Apidae	Ceratina	Ceratina cyanea	Ceratina cyanea (Kirby, 1802)	David Genoud	1	F
Côtes d’Armor	Pleumeur-Bodou	(none)	Île Aganton	-3.594200000000001	48.80119999998622	WGS84	precise	Mael Garrin	2018-08-28	2018	Net	Apidae	Ceratina	Ceratina cyanea	Ceratina cyanea (Kirby, 1802)	Mael Garrin	2	M
Côtes d’Armor	Pleumeur-Bodou	(none)	Île Aganton	-3.6014	48.797899999986186	WGS84	precise	Mael Garrin	2019-04-18	2019	Net	Apidae	Ceratina	Ceratina cyanea	Ceratina cyanea (Kirby, 1802)	Mael Garrin	1	F
Morbihan	Île-d’Houat	Houat-Hoedic	Houat	-2.96778	47.390277	WGS84	centroid	Anthony Stoquert	2016	2016	Net	Apidae	Epeolus	Epeolus cruciger	Epeolus cruciger (Panzer, 1799)	Eric Dufrêne	1	M
Morbihan	Locmaria	(none)	Belle-Île-en-Mer	-3.1013	47.3146999999825	WGS84	precise	Mael Garrin	2017-07-03	2017	Net	Apidae	Epeolus	Epeolus variegatus	Epeolus variegatus Thomson, 1872	Mael Garrin	1	F
Morbihan	Île-d’Houat	Houat-Hoedic	Houat	-2.96778	47.390277	WGS84	centroid	Anthony Stoquert	2016	2016	Net	Apidae	Epeolus	Epeolus variegatus	Epeolus variegatus Thomson, 1872	David Genoud, Eric Dufrêne	2	F
Finistère	Le Conquet	Molène	Île de Béniguet	-4.853302489598848	48.35079054985759	WGS84	precise	Gwenael L’Harant, Mael Garrin	2021-07-28	2021	Net	Apidae	Epeolus	Epeolus variegatus	Epeolus variegatus Thomson, 1872	Mael Garrin	1	M
Finistère	Île-Molène	Molène	Ledenez Vraz	-4.950463868130542	48.40038024998527	WGS84	precise	Mael Garrin	2016-07-07	2016	Net	Apidae	Epeolus	Epeolus variegatus	Epeolus variegatus Thomson, 1872	David Genoud	1	F
Finistère	Île-Molène	Molène	Molène	-4.960369999999999	48.401000999985264	WGS84	precise	Mael Garrin	2016-07-07	2016	Net	Apidae	Epeolus	Epeolus variegatus	Epeolus variegatus Thomson, 1872	Mael Garrin	1	M
Finistère	Ouessant	(none)	Ouessant	-5.088199999999999	48.443599999985366	WGS84	precise	Mael Garrin	2016-07-05	2016	Net	Apidae	Epeolus	Epeolus variegatus	Epeolus variegatus Thomson, 1872	Mael Garrin	1	M
Finistère	Ouessant	(none)	Ouessant	-5.057701999999998	48.47195399998543	WGS84	precise	Mael Garrin	2016-07-08	2016	Net	Apidae	Epeolus	Epeolus variegatus	Epeolus variegatus Thomson, 1872	Mael Garrin	1	M
Finistère	Ouessant	(none)	Ouessant	-5.136400000000001	48.45049999998538	WGS84	precise	Mael Garrin	2017-06-15	2017	Net	Apidae	Epeolus	Epeolus variegatus	Epeolus variegatus Thomson, 1872	Mael Garrin	1	M
Morbihan	Sauzon	(none)	Belle-Île-en-Mer	-3.228	47.3628999999827	WGS84	precise	Mael Garrin	2017-06-16	2017	Net	Apidae	Eucera	Eucera longicornis	Eucera longicornis (Linnaeus, 1758)	Matthieu Aubert	1	F
Morbihan	Groix	(none)	Groix	-3.4387596299	47.6384073014	WGS84	precise	Christian Bargain	2022-05-01	2022	Net	Apidae	Eucera	Eucera nigrescens	Eucera nigrescens Perez, 1880	Matthieu Aubert	2	F, M
Morbihan	Groix	(none)	Groix	-3.452966731	47.643578102	WGS84	precise	Violette Le Féon, Christian Bargain, David Genoud, Benoît Geslin	2024-04-17	2024	Net	Apidae	Eucera	Eucera nigrescens	Eucera nigrescens Perez, 1880	David Genoud	1	M
Morbihan	Groix	(none)	Groix	-3.484069332	47.648852408	WGS84	precise	Violette Le Féon, Christian Bargain, David Genoud, Benoît Geslin	2024-04-17	2024	Net	Apidae	Eucera	Eucera nigrescens	Eucera nigrescens Perez, 1880	David Genoud	1	M
Morbihan	Groix	(none)	Groix	-3.433568561	47.640022514	WGS84	precise	Violette Le Féon, Christian Bargain, David Genoud, Benoît Geslin	2024-04-18	2024	Net	Apidae	Eucera	Eucera nigrescens	Eucera nigrescens Perez, 1880	David Genoud	1	F
Morbihan	Hoedic	Houat-Hoedic	Hoedic	-2.875518	47.339941	WGS84	centroid	Anthony Stoquert	2015	2015	Net	Apidae	Eucera	Eucera nigrescens	Eucera nigrescens Perez, 1880	Matthieu Aubert	6	F, M
Morbihan	Hoedic	Houat-Hoedic	Hoedic	-2.877135	47.338509	WGS84	precise	Violette Le Féon	2009-04-12	2009	Net	Apidae	Eucera	Eucera nigrescens	Eucera nigrescens Perez, 1880	Robert Fonfria	3	M
Morbihan	Hoedic	Houat-Hoedic	Hoedic	-2.875518	47.339941	WGS84	centroid	GRETIA	2011-06-14	2011	Barber pitfall trap	Apidae	Eucera	Eucera nigrescens	Eucera nigrescens Perez, 1880	Matthieu Aubert	1	F
Morbihan	Hoedic	Houat-Hoedic	Hoedic	-2.878188	47.338255	WGS84	precise	Violette Le Féon	2014-04-19	2014	Net	Apidae	Eucera	Eucera nigrescens	Eucera nigrescens Perez, 1880	Violette Le Féon	3	M
Morbihan	Île-d’Houat	Houat-Hoedic	Houat	-2.96512	47.38877	WGS84	precise	Stéphane Vassel	2018-04-16	2018	Net	Apidae	Eucera	Eucera nigrescens	Eucera nigrescens Perez, 1880	David Genoud	4	Unknown
Morbihan	Île-d’Houat	Houat-Hoedic	Houat	-2.96285	47.38827	WGS84	precise	Stéphane Vassel	2022-05-01	2022	Net	Apidae	Eucera	Eucera nigrescens	Eucera nigrescens Perez, 1880	David Genoud	1	Unknown
Finistère	Fouesnant	Archipel des Glénan	Saint-Nicolas des Glénan	-3.999199	47.724517	WGS84	precise	Thibault Ramage	2018-05-07	2018	Net	Apidae	Eucera	Eucera nigrescens	Eucera nigrescens Perez, 1880	Thibault Ramage	4	Unknown
Morbihan	Groix	(none)	Groix	-3.5118085539	47.6494707219	WGS84	precise	Violette Le Féon	2021-06-11	2021	Net	Apidae	Melecta	Melecta albifrons	Melecta albifrons (Forster, 1771)	Matthieu Aubert	1	F
Morbihan	Groix	(none)	Groix	-3.4574359846	47.639444328	WGS84	precise	Violette Le Féon	2022-03-26	2022	Net	Apidae	Melecta	Melecta albifrons	Melecta albifrons (Forster, 1771)	Matthieu Aubert	1	M
Morbihan	Hoedic	Houat-Hoedic	Hoedic	-2.875518	47.339941	WGS84	centroid	Anthony Stoquert	2015	2015	Net	Apidae	Melecta	Melecta albifrons	Melecta albifrons (Forster, 1771)	David Genoud	6	F, M
Morbihan	Hoedic	Houat-Hoedic	Hoedic	-2.877202	47.338772	WGS84	precise	Violette Le Féon	2009-04-12	2009	Net	Apidae	Melecta	Melecta albifrons	Melecta albifrons (Forster, 1771)	Robert Fonfria	2	M
Finistère	Fouesnant	Archipel des Glénan	Saint-Nicolas des Glénan	-4.000526	47.724120	WGS84	precise	Thibault Ramage	2017-05-09	2017	Net	Apidae	Melecta	Melecta albifrons	Melecta albifrons (Forster, 1771)	Thibault Ramage	1	Unknown
Finistère	Fouesnant	Archipel des Glénan	Saint-Nicolas des Glénan	-3.999199	47.724517	WGS84	precise	Thibault Ramage	2018-05-07	2018	Net	Apidae	Melecta	Melecta albifrons	Melecta albifrons (Forster, 1771)	Thibault Ramage	2	Unknown
Morbihan	Locmaria	(none)	Belle-Île-en-Mer	-3.068	47.3094999999825	WGS84	precise	Mael Garrin	2017-05-10	2017	Net	Apidae	Nomada	Nomada conjungens	Nomada conjungens Herrich-Schaffer, 1839	Eric Dufrêne	1	M
Morbihan	Groix	(none)	Groix	-3.4236474457	47.6209159484	WGS84	precise	Violette Le Féon	2022-03-25	2022	Net	Apidae	Nomada	Nomada fabriciana	Nomada fabriciana (Linnaeus, 1767)	Matthieu Aubert	1	F
Morbihan	Groix	(none)	Groix	-3.4847058965	47.6490588618	WGS84	precise	Christian Bargain	2022-03-26	2022	Net	Apidae	Nomada	Nomada fabriciana	Nomada fabriciana (Linnaeus, 1767)	Matthieu Aubert	1	F
Morbihan	Groix	(none)	Groix	-3.484069332	47.648852408	WGS84	precise	Violette Le Féon, Christian Bargain, David Genoud, Benoît Geslin	2024-04-17	2024	Net	Apidae	Nomada	Nomada fabriciana	Nomada fabriciana (Linnaeus, 1767)	David Genoud	1	M
Morbihan	Île-d’Houat	Houat-Hoedic	Houat	-2.96512	47.38877	WGS84	precise	Stéphane Vassel	2018-04-16	2018	Net	Apidae	Nomada	Nomada fabriciana	Nomada fabriciana (Linnaeus, 1767)	David Genoud	3	Unknown
Morbihan	Groix	(none)	Groix	-3.4441338243	47.6318112286	WGS84	precise	Christian Bargain	2022-03-24	2022	Net	Apidae	Nomada	Nomada flava	Nomada flava Panzer, 1797	Matthieu Aubert	1	F
Morbihan	Sauzon	(none)	Belle-Île-en-Mer	-3.2457	47.3714999999827	WGS84	precise	Mael Garrin	2017-05-09	2017	Net	Apidae	Nomada	Nomada flavoguttata	Nomada flavoguttata (Kirby, 1802)	Eric Dufrêne	1	F
Morbihan	Locmaria	(none)	Belle-Île-en-Mer	-3.1013	47.3146999999825	WGS84	precise	Mael Garrin	2017-07-03	2017	Net	Apidae	Nomada	Nomada flavoguttata	Nomada flavoguttata (Kirby, 1802)	Eric Dufrêne	1	M
Morbihan	Locmaria	(none)	Belle-Île-en-Mer	-3.103	47.3146999999825	WGS84	precise	Mael Garrin	2017-07-03	2017	Net	Apidae	Nomada	Nomada flavoguttata	Nomada flavoguttata (Kirby, 1802)	Eric Dufrêne	1	M
Morbihan	Groix	(none)	Groix	-3.4992291136	47.6458191425	WGS84	precise	Violette Le Féon	2021-06-12	2021	Net	Apidae	Nomada	Nomada flavoguttata	Nomada flavoguttata (Kirby, 1802)	Matthieu Aubert	1	M
Morbihan	Locmaria	(none)	Belle-Île-en-Mer	-3.103	47.3146999999825	WGS84	precise	Mael Garrin	2017-07-03	2017	Net	Apidae	Nomada	Nomada fucata	Nomada fucata Panzer, 1798	Eric Dufrêne	1	F
Morbihan	Groix	(none)	Groix	-3.484069332	47.648852408	WGS84	precise	Violette Le Féon, Christian Bargain, David Genoud, Benoît Geslin	2024-04-17	2024	Net	Apidae	Nomada	Nomada fucata	Nomada fucata Panzer, 1798	David Genoud	1	F
Morbihan	Groix	(none)	Groix	-3.478840214	47.631417412	WGS84	precise	Violette Le Féon, Christian Bargain, David Genoud, Benoît Geslin	2024-04-18	2024	Net	Apidae	Nomada	Nomada fucata	Nomada fucata Panzer, 1798	David Genoud	1	F
Morbihan	Groix	(none)	Groix	-3.481160652	47.632881978	WGS84	precise	Violette Le Féon, Christian Bargain, David Genoud, Benoît Geslin	2024-04-18	2024	Net	Apidae	Nomada	Nomada fucata	Nomada fucata Panzer, 1798	David Genoud	1	F
Morbihan	Hoedic	Houat-Hoedic	Hoedic	-2.877248	47.338599	WGS84	precise	Violette Le Féon	2024-04-30	2024	Net	Apidae	Nomada	Nomada fucata	Nomada fucata Panzer, 1798	Matthieu Aubert	1	F
Morbihan	Île-d’Houat	Houat-Hoedic	Houat	-2.96512	47.38877	WGS84	precise	Stéphane Vassel	2018-04-16	2018	Net	Apidae	Nomada	Nomada fucata	Nomada fucata Panzer, 1798	David Genoud	1	Unknown
Côtes d’Armor	Pleumeur-Bodou	(none)	Île Aganton	-3.6014	48.797899999986186	WGS84	precise	Mael Garrin	2019-04-18	2019	Net	Apidae	Nomada	Nomada fucata	Nomada fucata Panzer, 1798	Mael Garrin	1	M
Finistère	Île-Molène	Molène	Molène	-4.960229	48.395729	WGS84	centroid	Gilles Mahé	2001-07-27	2001	Net	Apidae	Nomada	Nomada fucata	Nomada fucata Panzer, 1798	Eric Dufrêne	1	F
Finistère	Île-Molène	Molène	Molène	-4.960369999999999	48.401000999985264	WGS84	precise	Mael Garrin	2016-07-07	2016	Net	Apidae	Nomada	Nomada fucata	Nomada fucata Panzer, 1798	Mael Garrin	2	M
Morbihan	Sauzon	(none)	Belle-Île-en-Mer	-3.2377	47.3796999999827	WGS84	precise	Mael Garrin	2017-07-04	2017	Net	Apidae	Nomada	Nomada fulvicornis	Nomada fulvicornis Fabricius, 1793	Eric Dufrêne	1	F
Morbihan	Hoedic	Houat-Hoedic	Hoedic	-2.877202	47.338772	WGS84	precise	Violette Le Féon	2009-04-12	2009	Net	Apidae	Nomada	Nomada fulvicornis	Nomada fulvicornis Fabricius, 1793	Eric Dufrêne	1	F
Morbihan	Hoedic	Houat-Hoedic	Hoedic	-2.875518	47.339941	WGS84	centroid	GRETIA	2011-06-14	2011	Barber pitfall trap	Apidae	Nomada	Nomada fulvicornis	Nomada fulvicornis Fabricius, 1793	Matthieu Aubert	1	F
Morbihan	Hoedic	Houat-Hoedic	Hoedic	-2.875518	47.339941	WGS84	centroid	GRETIA	2011-07-08	2011	Yellow pan trap, Barber pitfall trap	Apidae	Nomada	Nomada fulvicornis	Nomada fulvicornis Fabricius, 1793	Matthieu Aubert	2	F
Morbihan	Hoedic	Houat-Hoedic	Hoedic	-2.877248	47.338599	WGS84	precise	Violette Le Féon	2024-04-30	2024	Net	Apidae	Nomada	Nomada fulvicornis	Nomada fulvicornis Fabricius, 1793	Matthieu Aubert	1	F
Côtes d’Armor	Pleumeur-Bodou	(none)	Île Aganton	-3.6014	48.797899999986186	WGS84	precise	Mael Garrin	2019-04-18	2019	Net	Apidae	Nomada	Nomada fulvicornis	Nomada fulvicornis Fabricius, 1793	Mael Garrin	1	M
Côtes d’Armor	Pleumeur-Bodou	(none)	Île Aganton	-3.6016	48.79969999998619	WGS84	precise	Mael Garrin	2019-04-18	2019	Net	Apidae	Nomada	Nomada goodeniana	Nomada goodeniana (Kirby, 1802)	Mael Garrin	1	F
Finistère	Fouesnant	Archipel des Glénan	Saint-Nicolas des Glénan	-3.999199	47.724517	WGS84	precise	Thibault Ramage	2018-05-07	2018	Net	Apidae	Nomada	Nomada goodeniana	Nomada goodeniana (Kirby, 1802)	Thibault Ramage	1	Unknown
Morbihan	Groix	(none)	Groix	-3.5118085539	47.6494707219	WGS84	precise	Violette Le Féon	2022-03-27	2022	Net	Apidae	Nomada	Nomada lathburiana	Nomada lathburiana (Kirby, 1802)	Matthieu Aubert	1	F
Morbihan	Groix	(none)	Groix	-3.4671978138	47.632874425	WGS84	precise	Christian Bargain	2022-03-26	2022	Net	Apidae	Nomada	Nomada ruficornis	Nomada ruficornis (Linnaeus, 1758)	Matthieu Aubert	1	M
Finistère	Ouessant	(none)	Ouessant	-5.042768	48.463644999985426	WGS84	precise	Mael Garrin	2016-07-05	2016	Net	Apidae	Nomada	Nomada rufipes	Nomada rufipes Fabricius, 1793	Mael Garrin	2	F
Finistère	Ouessant	(none)	Ouessant	-5.0906	48.44329999998537	WGS84	precise	Mael Garrin	2016-07-05	2016	Net	Apidae	Nomada	Nomada rufipes	Nomada rufipes Fabricius, 1793	Mael Garrin	1	M
Finistère	Ouessant	(none)	Ouessant	-5.108728	48.441671999985374	WGS84	precise	Mael Garrin	2016-07-06	2016	Net	Apidae	Nomada	Nomada rufipes	Nomada rufipes Fabricius, 1793	Mael Garrin	2	M
Finistère	Ouessant	(none)	Ouessant	-5.107011999999999	48.463075999985406	WGS84	precise	Mael Garrin	2016-07-08	2016	Net	Apidae	Nomada	Nomada rufipes	Nomada rufipes Fabricius, 1793	Mael Garrin	1	M
Finistère	Ouessant	(none)	Ouessant	-5.042768	48.463644999985426	WGS84	precise	Mael Garrin	2017-06-14	2017	Net	Apidae	Nomada	Nomada rufipes	Nomada rufipes Fabricius, 1793	Mael Garrin	1	M
Finistère	Ouessant	(none)	Ouessant	-5.042768	48.463644999985426	WGS84	precise	Mael Garrin	2016-07-05	2016	Net	Apidae	Nomada	Nomada similis	Nomada similis Morawitz, 1872	Mael Garrin	1	M
Finistère	Ouessant	(none)	Ouessant	-5.0928	48.4516999999854	WGS84	precise	Mael Garrin	2017-06-15	2017	Net	Apidae	Nomada	Nomada similis	Nomada similis Morawitz, 1872	Mael Garrin	2	F
Morbihan	Groix	(none)	Groix	-3.5014817472	47.6526464639	WGS84	precise	Violette Le Féon	2022-03-27	2022	Net	Apidae	Nomada	Nomada sp.	Nomada Scopoli, 1770	Violette Le Féon	1	Unknown
Morbihan	Groix	(none)	Groix	-3.5029126393	47.6519947933	WGS84	precise	Violette Le Féon	2022-03-27	2022	Net	Apidae	Nomada	Nomada sp.	Nomada Scopoli, 1770	Violette Le Féon	1	Unknown
Morbihan	Groix	(none)	Groix	-3.5007371183	47.6522857539	WGS84	precise	Violette Le Féon	2021-06-11	2021	Net	Apidae	Nomada	Nomada striata	Nomada striata Fabricius, 1793	Matthieu Aubert	1	M
Finistère	Ouessant	(none)	Ouessant	-5.057701999999998	48.47195399998543	WGS84	precise	Mael Garrin	2016-07-08	2016	Net	Apidae	Nomada	Nomada striata	Nomada striata Fabricius, 1793	Mael Garrin	1	M
Finistère	Ouessant	(none)	Ouessant	-5.136400000000001	48.45049999998538	WGS84	precise	Mael Garrin	2017-06-15	2017	Net	Apidae	Nomada	Nomada striata	Nomada striata Fabricius, 1793	Mael Garrin	1	F
Morbihan	Locmaria	(none)	Belle-Île-en-Mer	-3.067	47.3003999999825	WGS84	precise	Mael Garrin	2017-05-10	2017	Net	Apidae	Nomada	Nomada succincta	Nomada succincta Panzer, 1798	Eric Dufrêne	1	M
Morbihan	Sauzon	(none)	Belle-Île-en-Mer	-3.2413	47.3828999999827	WGS84	precise	Mael Garrin	2017-05-11	2017	Net	Apidae	Nomada	Nomada succincta	Nomada succincta Panzer, 1798	Mael Garrin	1	F
Morbihan	Groix	(none)	Groix	-3.4236474457	47.6209159484	WGS84	precise	Violette Le Féon	2022-03-25	2022	Net	Apidae	Nomada	Nomada succincta	Nomada succincta Panzer, 1798	Matthieu Aubert	1	F
Morbihan	Groix	(none)	Groix	-3.4992291136	47.6458191425	WGS84	precise	Violette Le Féon	2022-03-26	2022	Net	Apidae	Nomada	Nomada succincta	Nomada succincta Panzer, 1798	Matthieu Aubert	5	F, M
Morbihan	Groix	(none)	Groix	-3.416858523	47.634043023	WGS84	precise	Violette Le Féon, Christian Bargain, David Genoud, Benoît Geslin	2024-04-19	2024	Net	Apidae	Nomada	Nomada succincta	Nomada succincta Panzer, 1798	David Genoud	1	F
Morbihan	Hoedic	Houat-Hoedic	Hoedic	-2.877196	47.338298	WGS84	precise	Violette Le Féon	2009-04-12	2009	Net	Apidae	Nomada	Nomada succincta	Nomada succincta Panzer, 1798	Eric Dufrêne	1	M
Morbihan	Hoedic	Houat-Hoedic	Hoedic	-2.877248	47.338599	WGS84	precise	Violette Le Féon	2024-04-30	2024	Net	Apidae	Nomada	Nomada succincta	Nomada succincta Panzer, 1798	Matthieu Aubert	1	F
Morbihan	Île-d’Houat	Houat-Hoedic	Houat	-2.96778	47.390277	WGS84	centroid	Anthony Stoquert	2016	2016	Net	Apidae	Nomada	Nomada succincta	Nomada succincta Panzer, 1798	David Genoud	3	F
Morbihan	Île-d’Houat	Houat-Hoedic	Houat	-2.96512	47.38877	WGS84	precise	Stéphane Vassel	2018-04-16	2018	Net	Apidae	Nomada	Nomada succincta	Nomada succincta Panzer, 1798	David Genoud	3	Unknown
Morbihan	Île-d’Houat	Houat-Hoedic	Île aux Chevaux	-2.970736	47.356859	WGS84	centroid	Anthony Stoquert	2016-04-12	2016	Net	Apidae	Nomada	Nomada succincta	Nomada succincta Panzer, 1798	Eric Dufrêne	2	F, M
Finistère	Ouessant	(none)	Ouessant	-5.136400000000001	48.45049999998538	WGS84	precise	Mael Garrin	2014-05-03	2014	Net	Apidae	Nomada	Nomada succincta	Nomada succincta Panzer, 1798	Eric Dufrêne	1	F
Morbihan	Groix	(none)	Groix	-3.478840214	47.631417412	WGS84	precise	Violette Le Féon, Christian Bargain, David Genoud, Benoît Geslin	2024-06-29	2024	Net	Apidae	Nomada	Nomada zonata	Nomada zonata Panzer, 1797	David Genoud	1	F
Morbihan	Île-d’Houat	Houat-Hoedic	Houat	-2.96512	47.38877	WGS84	precise	Stéphane Vassel	2018-04-16	2018	Net	Apidae	Nomada	Nomada zonata	Nomada zonata Panzer, 1797	David Genoud	1	Unknown
Morbihan	Locmaria	(none)	Belle-Île-en-Mer	-3.1013	47.3146999999825	WGS84	precise	Mael Garrin	2017-07-03	2017	Net	Apidae	Tetralonia	Tetralonia alticincta	Tetralonia alticincta (Lepeletier, 1841)	Mael Garrin	1	M
Morbihan	Groix	(none)	Groix	-3.4515106475	47.6409926002	WGS84	precise	Violette Le Féon	2022-03-26	2022	Net	Apidae	Xylocopa	Xylocopa sp.	Xylocopa Latreille, 1802	Violette Le Féon	1	Unknown
Morbihan	Groix	(none)	Groix	-3.4574359846	47.639444328	WGS84	precise	Christian Bargain	2022-03-26	2022	Net	Apidae	Xylocopa	Xylocopa sp.	Xylocopa Latreille, 1802	Christian Bargain	1	Unknown
Morbihan	Groix	(none)	Groix	-3.461377602	47.637648561	WGS84	precise	Violette Le Féon, Christian Bargain, David Genoud, Benoît Geslin	2024-06-30	2024	Net	Apidae	Xylocopa	Xylocopa sp.	Xylocopa Latreille, 1802	David Genoud	2	F
Morbihan	Hoedic	Houat-Hoedic	Hoedic	-2.8734325651197707	47.33799023205121	WGS84	precise	Florian Mongin	2020-06-06	2020	Net	Apidae	Xylocopa	Xylocopa sp.	Xylocopa Latreille, 1802	Florian Mongin	1	M
Morbihan	Groix	(none)	Groix	-3.4574359846	47.639444328	WGS84	precise	Arnaud Le Nevé	2020-09-05	2020	Net	Apidae	Xylocopa	Xylocopa violacea	Xylocopa violacea (Linnaeus, 1758)	Violette Le Féon	1	M
Morbihan	Groix	(none)	Groix	-3.474881205	47.639850889	WGS84	precise	Arnaud Le Nevé	2020-09-05	2020	Net	Apidae	Xylocopa	Xylocopa violacea	Xylocopa violacea (Linnaeus, 1758)	Violette Le Féon	1	M
Morbihan	Groix	(none)	Groix	-3.4408524198	47.6424957108	WGS84	precise	Violette Le Féon	2021-06-12	2021	Net	Apidae	Xylocopa	Xylocopa violacea	Xylocopa violacea (Linnaeus, 1758)	Matthieu Aubert	1	F
Morbihan	Groix	(none)	Groix	-3.4847058965	47.6490588618	WGS84	precise	Violette Le Féon	2021-06-12	2021	Net	Apidae	Xylocopa	Xylocopa violacea	Xylocopa violacea (Linnaeus, 1758)	Violette Le Féon	1	M
Morbihan	Groix	(none)	Groix	-3.4992291136	47.6458191425	WGS84	precise	Violette Le Féon	2021-06-12	2021	Net	Apidae	Xylocopa	Xylocopa violacea	Xylocopa violacea (Linnaeus, 1758)	Violette Le Féon	1	M
Morbihan	Groix	(none)	Groix	-3.4322122357	47.6409256445	WGS84	precise	Arnaud Le Nevé	2021-08-26	2021	Net	Apidae	Xylocopa	Xylocopa violacea	Xylocopa violacea (Linnaeus, 1758)	Matthieu Aubert	1	F
Morbihan	Groix	(none)	Groix	-3.4330122009	47.6294334673	WGS84	precise	M. Kersaudy	2021-09-17	2021	Net	Apidae	Xylocopa	Xylocopa violacea	Xylocopa violacea (Linnaeus, 1758)	Violette Le Féon	1	M
Morbihan	Groix	(none)	Groix	-3.4728993091	47.6319165218	WGS84	precise	Christian Bargain	2022-04-22	2022	Net	Apidae	Xylocopa	Xylocopa violacea	Xylocopa violacea (Linnaeus, 1758)	Violette Le Féon	1	M
Morbihan	Groix	(none)	Groix	-3.433568561	47.640022514	WGS84	precise	Violette Le Féon, Christian Bargain, David Genoud, Benoît Geslin	2024-04-18	2024	Net	Apidae	Xylocopa	Xylocopa violacea	Xylocopa violacea (Linnaeus, 1758)	David Genoud	1	F
Morbihan	Groix	(none)	Groix	-3.441246607	47.627950086	WGS84	precise	Violette Le Féon, Christian Bargain, David Genoud, Benoît Geslin	2024-06-29	2024	Net	Apidae	Xylocopa	Xylocopa violacea	Xylocopa violacea (Linnaeus, 1758)	David Genoud	1	F
Morbihan	Hoedic	Houat-Hoedic	Hoedic	-2.875518	47.339941	WGS84	centroid	Anthony Stoquert	2016	2016	Net	Apidae	Xylocopa	Xylocopa violacea	Xylocopa violacea (Linnaeus, 1758)	David Genoud	1	F
Morbihan	Hoedic	Houat-Hoedic	Hoedic	-2.877322	47.338335	WGS84	precise	Violette Le Féon	2024-08-28	2024	Net	Apidae	Xylocopa	Xylocopa violacea	Xylocopa violacea (Linnaeus, 1758)	Violette Le Féon	1	M
Morbihan	Île-d’Houat	Houat-Hoedic	Houat	-2.96778	47.390277	WGS84	centroid	Anthony Stoquert	2016	2016	Net	Apidae	Xylocopa	Xylocopa violacea	Xylocopa violacea (Linnaeus, 1758)	David Genoud	1	F
Morbihan	Île-d’Houat	Houat-Hoedic	Houat	-2.96512	47.38877	WGS84	precise	Stéphane Vassel	2018-04-16	2018	Net	Apidae	Xylocopa	Xylocopa violacea	Xylocopa violacea (Linnaeus, 1758)	David Genoud	1	Unknown
Morbihan	Groix	(none)	Groix	-3.4284509638	47.6410020698	WGS84	precise	Christian Bargain	2021-03-16	2021	Net	Colletidae	Colletes	Colletes cunicularius	Colletes cunicularius (Linnaeus, 1761)	David Genoud	3	M
Morbihan	Groix	(none)	Groix	-3.4406905929	47.6280466826	WGS84	precise	Pauline Le Hyaric	2022-03-18	2022	Net	Colletidae	Colletes	Colletes cunicularius	Colletes cunicularius (Linnaeus, 1761)	Violette Le Féon	50	F, M
Morbihan	Groix	(none)	Groix	-3.4284509638	47.6410020698	WGS84	precise	Christian Bargain	2022-03-23	2022	Net	Colletidae	Colletes	Colletes cunicularius	Colletes cunicularius (Linnaeus, 1761)	Violette Le Féon	50	F, M
Morbihan	Groix	(none)	Groix	-3.4236474457	47.6209159484	WGS84	precise	Violette Le Féon	2022-03-25	2022	Net	Colletidae	Colletes	Colletes cunicularius	Colletes cunicularius (Linnaeus, 1761)	Violette Le Féon	50	F, M
Morbihan	Groix	(none)	Groix	-3.4284509638	47.6410020698	WGS84	precise	Violette Le Féon	2022-03-27	2022	Net	Colletidae	Colletes	Colletes cunicularius	Colletes cunicularius (Linnaeus, 1761)	Violette Le Féon	50	F, M
Morbihan	Groix	(none)	Groix	-3.510915888	47.6486613846	WGS84	precise	Violette Le Féon	2022-03-27	2022	Net	Colletidae	Colletes	Colletes cunicularius	Colletes cunicularius (Linnaeus, 1761)	Violette Le Féon	50	F, M
Morbihan	Groix	(none)	Groix	-3.5118085539	47.6494707219	WGS84	precise	Violette Le Féon	2022-03-27	2022	Net	Colletidae	Colletes	Colletes cunicularius	Colletes cunicularius (Linnaeus, 1761)	Violette Le Féon	100	F, M
Morbihan	Groix	(none)	Groix	-3.5122951735	47.6494763777	WGS84	precise	Violette Le Féon	2022-03-27	2022	Net	Colletidae	Colletes	Colletes cunicularius	Colletes cunicularius (Linnaeus, 1761)	Violette Le Féon	50	F, M
Morbihan	Groix	(none)	Groix	-3.4238653269	47.6209861487	WGS84	precise	Violette Le Féon	2022-03-28	2022	Net	Colletidae	Colletes	Colletes cunicularius	Colletes cunicularius (Linnaeus, 1761)	Violette Le Féon	100	F, M
Morbihan	Groix	(none)	Groix	-3.4240818972	47.6211294971	WGS84	precise	Violette Le Féon	2022-03-28	2022	Net	Colletidae	Colletes	Colletes cunicularius	Colletes cunicularius (Linnaeus, 1761)	Violette Le Féon	1	F, M
Morbihan	Groix	(none)	Groix	-3.4248968518	47.6220893671	WGS84	precise	Violette Le Féon	2022-03-28	2022	Net	Colletidae	Colletes	Colletes cunicularius	Colletes cunicularius (Linnaeus, 1761)	Violette Le Féon	1	F, M
Morbihan	Groix	(none)	Groix	-3.418857511	47.632899751	WGS84	precise	Violette Le Féon, Christian Bargain, David Genoud, Benoît Geslin	2024-04-18	2024	Net	Colletidae	Colletes	Colletes cunicularius	Colletes cunicularius (Linnaeus, 1761)	David Genoud	1	F
Morbihan	Groix	(none)	Groix	-3.416858523	47.634043023	WGS84	precise	Violette Le Féon, Christian Bargain, David Genoud, Benoît Geslin	2024-04-19	2024	Net	Colletidae	Colletes	Colletes cunicularius	Colletes cunicularius (Linnaeus, 1761)	David Genoud	1	F
Morbihan	Groix	(none)	Groix	-3.418857511	47.632899751	WGS84	precise	Violette Le Féon, Christian Bargain, David Genoud, Benoît Geslin	2024-04-19	2024	Net	Colletidae	Colletes	Colletes cunicularius	Colletes cunicularius (Linnaeus, 1761)	David Genoud	30	F
Morbihan	Hoedic	Houat-Hoedic	Hoedic	-2.875518	47.339941	WGS84	centroid	Anthony Stoquert	2015	2015	Net	Colletidae	Colletes	Colletes cunicularius	Colletes cunicularius (Linnaeus, 1761)	David Genoud	6	F, M
Morbihan	Hoedic	Houat-Hoedic	Hoedic	-2.875518	47.339941	WGS84	centroid	Pierre Buttin	2005-03-22	2005	Net	Colletidae	Colletes	Colletes cunicularius	Colletes cunicularius (Linnaeus, 1761)	Violette Le Féon	2	F, M
Morbihan	Hoedic	Houat-Hoedic	Hoedic	-2.877135	47.338509	WGS84	precise	Violette Le Féon	2009-04-12	2009	Net	Colletidae	Colletes	Colletes cunicularius	Colletes cunicularius (Linnaeus, 1761)	David Genoud	2	F, M
Morbihan	Hoedic	Houat-Hoedic	Hoedic	-2.8627	47.3456	WGS84	precise	Arnaud Le Nevé	2010-04-04	2010	Net	Colletidae	Colletes	Colletes cunicularius	Colletes cunicularius (Linnaeus, 1761)	David Genoud	1	F
Morbihan	Hoedic	Houat-Hoedic	Hoedic	-2.8653	47.3386	WGS84	precise	Arnaud Le Nevé	2010-04-07	2010	Net	Colletidae	Colletes	Colletes cunicularius	Colletes cunicularius (Linnaeus, 1761)	David Genoud	1	M
Morbihan	Hoedic	Houat-Hoedic	Hoedic	-2.886927	47.340456	WGS84	precise	Arnaud Le Nevé	2013-03-23	2013	Net	Colletidae	Colletes	Colletes cunicularius	Colletes cunicularius (Linnaeus, 1761)	David Genoud	1	F
Morbihan	Hoedic	Houat-Hoedic	Hoedic	-2.888728	47.338424	WGS84	precise	Violette Le Féon	2014-04-21	2014	Net	Colletidae	Colletes	Colletes cunicularius	Colletes cunicularius (Linnaeus, 1761)	Violette Le Féon	3	F
Morbihan	Hoedic	Houat-Hoedic	Hoedic	-2.8627	47.3456	WGS84	precise	Arnaud Le Nevé	2015-04-04	2015	Net	Colletidae	Colletes	Colletes cunicularius	Colletes cunicularius (Linnaeus, 1761)	David Genoud	10	F, M
Morbihan	Île-d’Houat	Houat-Hoedic	Houat	-2.96778	47.390277	WGS84	centroid	Anthony Stoquert	2016	2016	Net	Colletidae	Colletes	Colletes cunicularius	Colletes cunicularius (Linnaeus, 1761)	David Genoud	12	F
Morbihan	Île-d’Houat	Houat-Hoedic	Houat	-2.96512	47.38877	WGS84	precise	Stéphane Vassel	2018-04-16	2018	Net	Colletidae	Colletes	Colletes cunicularius	Colletes cunicularius (Linnaeus, 1761)	David Genoud	1	Unknown
Morbihan	Groix	(none)	Groix	-3.4531284445	47.6429041537	WGS84	precise	Violette Le Féon	2022-07-09	2022	Net	Colletidae	Colletes	Colletes daviesanus	Colletes daviesanus Smith, 1846	Matthieu Aubert	2	F
Morbihan	Groix	(none)	Groix	-3.447134586	47.638494471	WGS84	precise	Violette Le Féon, Christian Bargain, David Genoud, Benoît Geslin	2024-06-29	2024	Net	Colletidae	Colletes	Colletes daviesanus	Colletes daviesanus Smith, 1846	David Genoud	1	M
Morbihan	Groix	(none)	Groix	-3.443886343	47.625013688	WGS84	precise	Violette Le Féon, Christian Bargain, David Genoud, Benoît Geslin	2024-06-30	2024	Net	Colletidae	Colletes	Colletes daviesanus	Colletes daviesanus Smith, 1846	David Genoud	10	M
Morbihan	Locmaria	(none)	Belle-Île-en-Mer	-3.1013	47.31469999998253	WGS84	precise	Mael Garrin	2017-07-03	2017	Net	Colletidae	Colletes	Colletes fodiens	Colletes fodiens (Geoffroy in Fourcroy, 1785)	Mael Garrin	1	F
Morbihan	Locmaria	(none)	Belle-Île-en-Mer	-3.1030000000000006	47.31469999998253	WGS84	precise	Mael Garrin	2017-07-03	2017	Net	Colletidae	Colletes	Colletes fodiens	Colletes fodiens (Geoffroy in Fourcroy, 1785)	Mael Garrin	1	M
Morbihan	Bangor	(none)	Belle-Île-en-Mer	-3.1982000000000013	47.3014999999825	WGS84	precise	Mael Garrin	2017-07-04	2017	Net	Colletidae	Colletes	Colletes fodiens	Colletes fodiens (Geoffroy in Fourcroy, 1785)	Mael Garrin	1	M
Morbihan	Sauzon	(none)	Belle-Île-en-Mer	-3.2412999999999985	47.38289999998272	WGS84	precise	Mael Garrin	2017-07-04	2017	Net	Colletidae	Colletes	Colletes fodiens	Colletes fodiens (Geoffroy in Fourcroy, 1785)	Mael Garrin	1	M
Morbihan	Groix	(none)	Groix	-3.4996033731	47.6451501246	WGS84	precise	Violette Le Féon	2021-06-12	2021	Net	Colletidae	Colletes	Colletes fodiens	Colletes fodiens (Geoffroy in Fourcroy, 1785)	David Genoud	2	M
Morbihan	Groix	(none)	Groix	-3.5047913627	47.6456084998	WGS84	precise	Christian Bargain	2022-06-29	2022	Net	Colletidae	Colletes	Colletes fodiens	Colletes fodiens (Geoffroy in Fourcroy, 1785)	Matthieu Aubert	1	M
Morbihan	Groix	(none)	Groix	-3.478840214	47.631417412	WGS84	precise	Violette Le Féon, Christian Bargain, David Genoud, Benoît Geslin	2024-06-29	2024	Net	Colletidae	Colletes	Colletes fodiens	Colletes fodiens (Geoffroy in Fourcroy, 1785)	David Genoud	5	F, M
Morbihan	Île-d’Houat	Houat-Hoedic	Houat	-2.96778	47.390277	WGS84	centroid	Anthony Stoquert	2016	2016	Net	Colletidae	Colletes	Colletes fodiens	Colletes fodiens (Geoffroy in Fourcroy, 1785)	David Genoud	13	F, M
Côtes d’Armor	Pleumeur-Bodou	(none)	Île Aganton	-3.5967000000000002	48.799299999986204	WGS84	precise	Mael Garrin	2018-06-26	2018	Net	Colletidae	Colletes	Colletes fodiens	Colletes fodiens (Geoffroy in Fourcroy, 1785)	Mael Garrin	1	M
Côtes d’Armor	Perros-Guirec	Sept-Îles	Île aux Moines	-3.492004230526815	48.87895477896406	WGS84	precise	Mathieu Lagarde	2018-06-27	2018	Net	Colletidae	Colletes	Colletes fodiens	Colletes fodiens (Geoffroy in Fourcroy, 1785)	Mael Garrin	3	M
Côtes d’Armor	Perros-Guirec	Sept-Îles	Île aux Moines	-3.492004230526815	48.87895477896406	WGS84	precise	Mathieu Lagarde, Cyril Courtial, Philippe Loncle	2018-07-25	2018	Net	Colletidae	Colletes	Colletes fodiens	Colletes fodiens (Geoffroy in Fourcroy, 1785)	Mael Garrin	1	M
Finistère	Le Conquet	Molène	Île de Balanec	-4.982748914024849	48.41775999641085	WGS84	precise	Gwenael L’Harant, Mael Garrin	2021-07-29	2021	Net	Colletidae	Colletes	Colletes fodiens	Colletes fodiens (Geoffroy in Fourcroy, 1785)	Mael Garrin	4	F, M
Finistère	Le Conquet	Molène	Île de Béniguet	-4.853302489598848	48.35079054985759	WGS84	precise	Gwenael L’Harant, Mael Garrin	2021-07-28	2021	Net	Colletidae	Colletes	Colletes fodiens	Colletes fodiens (Geoffroy in Fourcroy, 1785)	Mael Garrin	1	M
Finistère	Le Conquet	Molène	Île de Béniguet	-4.858559605919795	48.34579690306972	WGS84	precise	Gwenael L’Harant, Mael Garrin	2021-07-28	2021	Net	Colletidae	Colletes	Colletes fodiens	Colletes fodiens (Geoffroy in Fourcroy, 1785)	Mael Garrin	8	F, M
Côtes d’Armor	Perros-Guirec	Sept-Îles	Île Plate	-3.4970176043495846	48.88270132783099	WGS84	precise	Mathieu Lagarde, Cyril Courtial, Philippe Loncle	2018-06-27	2018	Net	Colletidae	Colletes	Colletes fodiens	Colletes fodiens (Geoffroy in Fourcroy, 1785)	Mael Garrin	1	M
Finistère	Île-Molène	Molène	Ledenez Vraz	-4.949598299999997	48.40063079998527	WGS84	precise	Mael Garrin	2016-07-07	2016	Net	Colletidae	Colletes	Colletes fodiens	Colletes fodiens (Geoffroy in Fourcroy, 1785)	Mael Garrin	1	M
Finistère	Île-Molène	Molène	Molène	-4.96037	48.4010009999853	WGS84	precise	Mael Garrin	2016-07-07	2016	Net	Colletidae	Colletes	Colletes fodiens	Colletes fodiens (Geoffroy in Fourcroy, 1785)	Mael Garrin	2	F, M
Finistère	Ouessant	(none)	Ouessant	-5.087914	48.4430949999854	WGS84	precise	Mael Garrin	2016-07-05	2016	Net	Colletidae	Colletes	Colletes fodiens	Colletes fodiens (Geoffroy in Fourcroy, 1785)	Mael Garrin	2	M
Finistère	Ouessant	(none)	Ouessant	-5.088601	48.4455149999854	WGS84	precise	Mael Garrin	2016-07-05	2016	Net	Colletidae	Colletes	Colletes fodiens	Colletes fodiens (Geoffroy in Fourcroy, 1785)	Mael Garrin	2	F, M
Finistère	Ouessant	(none)	Ouessant	-5.110316	48.4544239999854	WGS84	precise	Mael Garrin	2016-07-05	2016	Net	Colletidae	Colletes	Colletes fodiens	Colletes fodiens (Geoffroy in Fourcroy, 1785)	Mael Garrin	2	F, M
Finistère	Ouessant	(none)	Ouessant	-5.108728	48.4416719999854	WGS84	precise	Mael Garrin	2016-07-06	2016	Net	Colletidae	Colletes	Colletes fodiens	Colletes fodiens (Geoffroy in Fourcroy, 1785)	Mael Garrin	1	F
Finistère	Ouessant	(none)	Ouessant	-5.057702	48.4719539999854	WGS84	precise	Mael Garrin	2016-07-08	2016	Net	Colletidae	Colletes	Colletes fodiens	Colletes fodiens (Geoffroy in Fourcroy, 1785)	Mael Garrin	1	M
Finistère	Ouessant	(none)	Ouessant	-5.108728	48.441671999985374	WGS84	precise	Parc Naturel Régional d’Armorique	2017-06-12	2017	Pan trap	Colletidae	Colletes	Colletes fodiens	Colletes fodiens (Geoffroy in Fourcroy, 1785)	Mael Garrin	1	F
Finistère	Ouessant	(none)	Ouessant	-5.108728	48.441671999985374	WGS84	precise	Mael Garrin	2017-06-14	2017	Net	Colletidae	Colletes	Colletes fodiens	Colletes fodiens (Geoffroy in Fourcroy, 1785)	Mael Garrin	1	M
Finistère	Ouessant	(none)	Ouessant	-5.051399999999998	48.4590999999854	WGS84	precise	Mael Garrin	2017-06-15	2017	Net	Colletidae	Colletes	Colletes fodiens	Colletes fodiens (Geoffroy in Fourcroy, 1785)	Mael Garrin	1	M
Finistère	Ouessant	(none)	Ouessant	-5.0928	48.4516999999854	WGS84	precise	Mael Garrin	2017-06-15	2017	Net	Colletidae	Colletes	Colletes fodiens	Colletes fodiens (Geoffroy in Fourcroy, 1785)	Mael Garrin	1	M
Finistère	Ouessant	(none)	Ouessant	-5.110316	48.454423999985394	WGS84	precise	Mael Garrin	2017-06-15	2017	Net	Colletidae	Colletes	Colletes fodiens	Colletes fodiens (Geoffroy in Fourcroy, 1785)	Mael Garrin	1	M
Finistère	Fouesnant	Archipel des Glénan	Saint-Nicolas des Glénan	-4.000526	47.724120	WGS84	precise	Thibault Ramage	2017-06-08	2017	Net	Colletidae	Colletes	Colletes fodiens	Colletes fodiens (Geoffroy in Fourcroy, 1785)	Thibault Ramage	2	Unknown
Morbihan	Groix	(none)	Groix	-3.4574359846	47.639444328	WGS84	precise	Arnaud Le Nevé	2020-09-05	2020	Net	Colletidae	Colletes	Colletes hederae	Colletes hederae Schmidt & Westrich, 1993	David Genoud	3	F, M
Morbihan	Groix	(none)	Groix	-3.4956681094	47.6438534409	WGS84	precise	Arnaud Le Nevé	2020-09-05	2020	Net	Colletidae	Colletes	Colletes hederae	Colletes hederae Schmidt & Westrich, 1993	David Genoud	20	F, M
Morbihan	Groix	(none)	Groix	-3.4455755711	47.629418812	WGS84	precise	Christian Bargain	2020-09-08	2020	Net	Colletidae	Colletes	Colletes hederae	Colletes hederae Schmidt & Westrich, 1993	David Genoud	10	F, M
Morbihan	Groix	(none)	Groix	-3.4284509638	47.6410020698	WGS84	precise	Christian Bargain	2021-09-01	2021	Net	Colletidae	Colletes	Colletes hederae	Colletes hederae Schmidt & Westrich, 1993	Christian Bargain	10	F, M
Morbihan	Groix	(none)	Groix	-3.4330122009	47.6294334673	WGS84	precise	M. Kersaudy	2021-09-17	2021	Net	Colletidae	Colletes	Colletes hederae	Colletes hederae Schmidt & Westrich, 1993	David Genoud	10	F, M
Morbihan	Hoedic	Houat-Hoedic	Hoedic	-2.865346	47.34291	WGS84	precise	Violette Le Féon	2015-10-17	2015	Net	Colletidae	Colletes	Colletes hederae	Colletes hederae Schmidt & Westrich, 1993	Violette Le Féon	10	F, M
Morbihan	Hoedic	Houat-Hoedic	Hoedic	-2.877104	47.338828	WGS84	precise	Violette Le Féon	2023-08-29	2023	Net	Colletidae	Colletes	Colletes hederae	Colletes hederae Schmidt & Westrich, 1993	Violette Le Féon	10	M
Morbihan	Île-d’Houat	Houat-Hoedic	Houat	-2.96778	47.390277	WGS84	centroid	Anthony Stoquert	2016	2016	Net	Colletidae	Colletes	Colletes hederae	Colletes hederae Schmidt & Westrich, 1993	David Genoud	36	F, M
Côtes d’Armor	Pleumeur-Bodou	(none)	Île Aganton	-3.596745999999999	48.7983879999862	WGS84	precise	Franck Herbrecht	2007-09-29	2007	Net	Colletidae	Colletes	Colletes hederae	Colletes hederae Schmidt & Westrich, 1993	Franck Herbrecht, David Genoud	1	F
Côtes d’Armor	Pleumeur-Bodou	(none)	Île Aganton	-3.6016999999999983	48.79849999998619	WGS84	precise	Mael Garrin	2018-08-28	2018	Net	Colletidae	Colletes	Colletes hederae	Colletes hederae Schmidt & Westrich, 1993	Mael Garrin	1	M
Finistère	Île-Molène	Molène	Molène	-4.9543	48.3949	WGS84	precise	Arnaud Le Nevé	2023-10-23	2023	Net	Colletidae	Colletes	Colletes hederae	Colletes hederae Schmidt & Westrich, 1993	Violette Le Féon	5	F, M
Finistère	Île-de-Sein	(none)	Sein	-4.8579	48.0401	WGS84	precise	Arnaud Le Nevé	2015-10-10	2015	Net	Colletidae	Colletes	Colletes hederae	Colletes hederae Schmidt & Westrich, 1993	Violette Le Féon	5	F, M
Finistère	Île-de-Sein	(none)	Sein	-4.8573	48.0399	WGS84	precise	Arnaud Le Nevé	2024-10-03	2024	Net	Colletidae	Colletes	Colletes hederae	Colletes hederae Schmidt & Westrich, 1993	Violette Le Féon	3	F, M
Côtes d’Armor	Pleumeur-Bodou	(none)	Île Aganton	-3.594200000000001	48.80119999998622	WGS84	precise	Mael Garrin	2018-06-26	2018	Net	Colletidae	Colletes	Colletes marginatus	Colletes marginatus Smith, 1846	Mael Garrin	1	M
Morbihan	Le Palais	(none)	Belle-Île-en-Mer	-3.136499999999998	47.328199999982566	WGS84	precise	Mael Garrin	2017-07-05	2017	Net	Colletidae	Colletes	Colletes similis	Colletes similis Schenck, 1853	Mael Garrin	1	F
Finistère	Île-Molène	Molène	Ledenez Vraz	-4.950463868130542	48.40038024998527	WGS84	precise	Mael Garrin	2016-07-07	2016	Net	Colletidae	Colletes	Colletes sp.	Colletes Latreille, 1802	David Genoud	1	F
Côtes d’Armor	Pleumeur-Bodou	(none)	Île Aganton	-3.5934000000000004	48.800199999986184	WGS84	precise	Mael Garrin	2018-08-28	2018	Net	Colletidae	Colletes	Colletes succinctus	Colletes succinctus (Linnaeus, 1758)	Mael Garrin	20	F
Morbihan	Groix	(none)	Groix	-3.5029126393	47.6519947933	WGS84	precise	Violette Le Féon	2021-06-11	2021	Net	Colletidae	Hylaeus	Hylaeus angustatus	Hylaeus angustatus (Schenck, 1861)	Matthieu Aubert	2	F, M
Morbihan	Groix	(none)	Groix	-3.4992291136	47.6458191425	WGS84	precise	Violette Le Féon	2021-06-12	2021	Net	Colletidae	Hylaeus	Hylaeus angustatus	Hylaeus angustatus (Schenck, 1861)	Matthieu Aubert	1	M
Morbihan	Sauzon	(none)	Belle-Île-en-Mer	-3.2537	47.367999999982686	WGS84	precise	Mael Garrin	2017-05-09	2017	Net	Colletidae	Hylaeus	Hylaeus annularis	Hylaeus annularis (Kirby, 1802)	Mael Garrin	1	M
Morbihan	Locmaria	(none)	Belle-Île-en-Mer	-3.1030000000000006	47.31469999998253	WGS84	precise	Mael Garrin	2017-07-03	2017	Net	Colletidae	Hylaeus	Hylaeus annularis	Hylaeus annularis (Kirby, 1802)	Mael Garrin	1	F
Morbihan	Bangor	(none)	Belle-Île-en-Mer	-3.1659999999999995	47.3031999999825	WGS84	precise	Mael Garrin	2017-07-04	2017	Net	Colletidae	Hylaeus	Hylaeus annularis	Hylaeus annularis (Kirby, 1802)	Mael Garrin	1	F
Morbihan	Hoedic	Houat-Hoedic	Hoedic	-2.869303	47.336498	WGS84	precise	Violette Le Féon	2013-08-25	2013	Net	Colletidae	Hylaeus	Hylaeus annularis	Hylaeus annularis (Kirby, 1802)	Holger Dathe	1	F
Côtes d’Armor	Pleumeur-Bodou	(none)	Île Aganton	-3.5967000000000002	48.799299999986204	WGS84	precise	Mael Garrin	2018-08-28	2018	Net	Colletidae	Hylaeus	Hylaeus annularis	Hylaeus annularis (Kirby, 1802)	Mael Garrin	1	F
Morbihan	Groix	(none)	Groix	-3.5007371183	47.6522857539	WGS84	precise	Violette Le Féon	2021-06-11	2021	Net	Colletidae	Hylaeus	Hylaeus brevicornis	Hylaeus brevicornis Nylander, 1852	Matthieu Aubert	1	M
Morbihan	Groix	(none)	Groix	-3.5007371183	47.6522857539	WGS84	precise	Violette Le Féon	2021-06-11	2021	Net	Colletidae	Hylaeus	Hylaeus cf. variegatus	not concerned	Matthieu Aubert	2	M
Morbihan	Groix	(none)	Groix	-3.5121081839	47.6501325839	WGS84	precise	Violette Le Féon	2021-06-11	2021	Net	Colletidae	Hylaeus	Hylaeus cf. variegatus	not concerned	Matthieu Aubert	1	M
Morbihan	Groix	(none)	Groix	-3.4237180927	47.6210536392	WGS84	precise	Violette Le Féon	2021-06-13	2021	Net	Colletidae	Hylaeus	Hylaeus cf. variegatus	not concerned	Violette Le Féon	1	F
Morbihan	Groix	(none)	Groix	-3.4393412911	47.6400539462	WGS84	precise	Arnaud Le Nevé	2021-08-24	2021	Net	Colletidae	Hylaeus	Hylaeus communis	Hylaeus communis Nylander, 1852	Matthieu Aubert	2	F
Morbihan	Groix	(none)	Groix	-3.478840214	47.631417412	WGS84	precise	Violette Le Féon, Christian Bargain, David Genoud, Benoît Geslin	2024-06-29	2024	Net	Colletidae	Hylaeus	Hylaeus communis	Hylaeus communis Nylander, 1852	David Genoud	1	Unknown
Morbihan	Île-d’Houat	Houat-Hoedic	Houat	-2.96778	47.390277	WGS84	centroid	Anthony Stoquert	2016	2016	Net	Colletidae	Hylaeus	Hylaeus communis	Hylaeus communis Nylander, 1852	David Genoud	2	M
Morbihan	Locmaria	(none)	Belle-Île-en-Mer	-3.0706	47.3171999999825	WGS84	precise	Mael Garrin, Yves Brien	2017-07-05	2017	Net	Colletidae	Hylaeus	Hylaeus cornutus	Hylaeus cornutus Curtis, 1831	Mael Garrin	1	M
Morbihan	Sauzon	(none)	Belle-Île-en-Mer	-3.2402999999999995	47.369199999982676	WGS84	precise	Mael Garrin	2017-06-16	2017	Net	Colletidae	Hylaeus	Hylaeus dilatatus	Hylaeus dilatatus (Kirby, 1802)	Mael Garrin	1	F
Morbihan	Île-d’Houat	Houat-Hoedic	Houat	-2.96778	47.390277	WGS84	centroid	Anthony Stoquert	2016	2016	Net	Colletidae	Hylaeus	Hylaeus dilatatus	Hylaeus dilatatus (Kirby, 1802)	David Genoud	1	M
Côtes d’Armor	Pleumeur-Bodou	(none)	Île Aganton	-3.597999999999999	48.798399999986195	WGS84	precise	Mael Garrin	2018-08-28	2018	Net	Colletidae	Hylaeus	Hylaeus dilatatus	Hylaeus dilatatus (Kirby, 1802)	Mael Garrin	1	F
Finistère	Île-Molène	Molène	Ledenez Vraz	-4.949598299999997	48.40063079998527	WGS84	precise	Mael Garrin	2016-07-07	2016	Net	Colletidae	Hylaeus	Hylaeus dilatatus	Hylaeus dilatatus (Kirby, 1802)	Mael Garrin	4	F, M
Finistère	Île-Molène	Molène	Molène	-4.96037	48.4010009999853	WGS84	precise	Mael Garrin	2016-07-07	2016	Net	Colletidae	Hylaeus	Hylaeus dilatatus	Hylaeus dilatatus (Kirby, 1802)	Mael Garrin	7	F, M
Finistère	Ouessant	(none)	Ouessant	-5.087914	48.4430949999854	WGS84	precise	Mael Garrin	2016-07-05	2016	Net	Colletidae	Hylaeus	Hylaeus dilatatus	Hylaeus dilatatus (Kirby, 1802)	Mael Garrin	1	F
Finistère	Ouessant	(none)	Ouessant	-5.089502	48.4435219999854	WGS84	precise	Mael Garrin	2016-07-05	2016	Net	Colletidae	Hylaeus	Hylaeus dilatatus	Hylaeus dilatatus (Kirby, 1802)	Mael Garrin	1	F
Finistère	Ouessant	(none)	Ouessant	-5.125594	48.4584939999854	WGS84	precise	Mael Garrin	2016-07-06	2016	Net	Colletidae	Hylaeus	Hylaeus dilatatus	Hylaeus dilatatus (Kirby, 1802)	Mael Garrin	1	M
Finistère	Ouessant	(none)	Ouessant	-5.107012	48.4630759999854	WGS84	precise	Mael Garrin	2016-07-08	2016	Net	Colletidae	Hylaeus	Hylaeus dilatatus	Hylaeus dilatatus (Kirby, 1802)	Mael Garrin	2	F
Finistère	Ouessant	(none)	Ouessant	-5.071	48.46329999998541	WGS84	precise	Parc Naturel Régional d’Armorique	2017-06-12	2017	Malaise trap	Colletidae	Hylaeus	Hylaeus dilatatus	Hylaeus dilatatus (Kirby, 1802)	Mael Garrin	1	F
Finistère	Ouessant	(none)	Ouessant	-5.136400000000001	48.45049999998538	WGS84	precise	Mael Garrin	2017-06-15	2017	Net	Colletidae	Hylaeus	Hylaeus dilatatus	Hylaeus dilatatus (Kirby, 1802)	Mael Garrin	1	M
Finistère	Ouessant	(none)	Ouessant	-5.071	48.46329999998541	WGS84	precise	Parc Naturel Régional d’Armorique	2017-06-28	2017	Malaise trap	Colletidae	Hylaeus	Hylaeus dilatatus	Hylaeus dilatatus (Kirby, 1802)	Mael Garrin	1	M
Morbihan	Île-d’Houat	Houat-Hoedic	Houat	-2.96778	47.390277	WGS84	centroid	Anthony Stoquert	2016	2016	Net	Colletidae	Hylaeus	Hylaeus gibbus	Hylaeus gibbus Saunders, 1850	David Genoud	2	M
Morbihan	Groix	(none)	Groix	-3.4240818972	47.6211294971	WGS84	precise	Violette Le Féon	2022-07-08	2022	Net	Colletidae	Hylaeus	Hylaeus gredleri	Hylaeus gredleri Forster, 1871	Matthieu Aubert	1	F
Morbihan	Hoedic	Houat-Hoedic	Hoedic	-2.875518	47.339941	WGS84	centroid	GRETIA	2011-07-08	2011	Unknown	Colletidae	Hylaeus	Hylaeus gredleri	Hylaeus gredleri Forster, 1871	Matthieu Aubert	1	M
Morbihan	Île-d’Houat	Houat-Hoedic	Houat	-2.96778	47.390277	WGS84	centroid	Anthony Stoquert	2016	2016	Net	Colletidae	Hylaeus	Hylaeus gredleri	Hylaeus gredleri Forster, 1871	David Genoud	3	F
Morbihan	Île-d’Houat	Houat-Hoedic	Houat	-2.96778	47.390277	WGS84	centroid	Anthony Stoquert	2016	2016	Net	Colletidae	Hylaeus	Hylaeus hyalinatus	Hylaeus hyalinatus Smith, 1842	David Genoud	1	M
Côtes d’Armor	Pleumeur-Bodou	(none)	Île Aganton	-3.5934000000000004	48.800199999986184	WGS84	precise	Mael Garrin	2018-06-26	2018	Net	Colletidae	Hylaeus	Hylaeus hyalinatus	Hylaeus hyalinatus Smith, 1842	Mael Garrin	2	M
Côtes d’Armor	Pleumeur-Bodou	(none)	Île Aganton	-3.594200000000001	48.80119999998622	WGS84	precise	Mael Garrin	2018-06-26	2018	Net	Colletidae	Hylaeus	Hylaeus hyalinatus	Hylaeus hyalinatus Smith, 1842	Mael Garrin	2	F
Finistère	Ouessant	(none)	Ouessant	-5.108128	48.4649259999854	WGS84	precise	Mael Garrin	2016-07-08	2016	Net	Colletidae	Hylaeus	Hylaeus hyalinatus	Hylaeus hyalinatus Smith, 1842	Mael Garrin	9	F, M
Finistère	Ouessant	(none)	Ouessant	-5.078299999999999	48.45339999998539	WGS84	precise	François Quénot	2017-05-25	2017	Pan trap	Colletidae	Hylaeus	Hylaeus hyalinatus	Hylaeus hyalinatus Smith, 1842	Mael Garrin	1	M
Finistère	Ouessant	(none)	Ouessant	-5.041899999999999	48.46439999998542	WGS84	precise	Parc Naturel Régional d’Armorique	2017-06-12	2017	Pan trap	Colletidae	Hylaeus	Hylaeus hyalinatus	Hylaeus hyalinatus Smith, 1842	Mael Garrin	1	F
Finistère	Ouessant	(none)	Ouessant	-5.103199999999999	48.46479999998541	WGS84	precise	Parc Naturel Régional d’Armorique	2017-06-12	2017	Pan trap	Colletidae	Hylaeus	Hylaeus hyalinatus	Hylaeus hyalinatus Smith, 1842	Mael Garrin	2	F
Finistère	Ouessant	(none)	Ouessant	-5.108728	48.441671999985374	WGS84	precise	Parc Naturel Régional d’Armorique	2017-06-12	2017	Pan trap	Colletidae	Hylaeus	Hylaeus hyalinatus	Hylaeus hyalinatus Smith, 1842	Mael Garrin	1	M
Finistère	Ouessant	(none)	Ouessant	-5.136400000000001	48.45049999998538	WGS84	precise	Mael Garrin	2017-06-15	2017	Net	Colletidae	Hylaeus	Hylaeus hyalinatus	Hylaeus hyalinatus Smith, 1842	Mael Garrin	1	M
Finistère	Ouessant	(none)	Ouessant	-5.088199999999999	48.443599999985366	WGS84	precise	Parc Naturel Régional d’Armorique	2017-07-19	2017	Pan trap	Colletidae	Hylaeus	Hylaeus hyalinatus	Hylaeus hyalinatus Smith, 1842	Mael Garrin	1	F
Finistère	Ouessant	(none)	Ouessant	-5.103199999999999	48.46479999998541	WGS84	precise	Parc Naturel Régional d’Armorique	2017-07-19	2017	Pan trap	Colletidae	Hylaeus	Hylaeus hyalinatus	Hylaeus hyalinatus Smith, 1842	Mael Garrin	3	F
Morbihan	Sauzon	(none)	Belle-Île-en-Mer	-3.240499999999999	47.36789999998267	WGS84	precise	Mael Garrin	2017-06-16	2017	Net	Colletidae	Hylaeus	Hylaeus pictipes	Hylaeus pictipes Nylander, 1852	Mael Garrin	1	M
Morbihan	Sauzon	(none)	Belle-Île-en-Mer	-3.2592	47.36339999998265	WGS84	precise	Mael Garrin	2017-06-18	2017	Net	Colletidae	Hylaeus	Hylaeus pictipes	Hylaeus pictipes Nylander, 1852	Mael Garrin	1	M
Morbihan	Bangor	(none)	Belle-Île-en-Mer	-3.1659999999999995	47.3031999999825	WGS84	precise	Mael Garrin	2017-07-04	2017	Net	Colletidae	Hylaeus	Hylaeus pictipes	Hylaeus pictipes Nylander, 1852	Mael Garrin	3	M
Morbihan	Groix	(none)	Groix	-3.5029126393	47.6519947933	WGS84	precise	Violette Le Féon	2021-06-11	2021	Net	Colletidae	Hylaeus	Hylaeus pictipes	Hylaeus pictipes Nylander, 1852	Matthieu Aubert	1	M
Morbihan	Groix	(none)	Groix	-3.4992291136	47.6458191425	WGS84	precise	Violette Le Féon	2021-06-12	2021	Net	Colletidae	Hylaeus	Hylaeus pictipes	Hylaeus pictipes Nylander, 1852	Matthieu Aubert	1	M
Morbihan	Groix	(none)	Groix	-3.478840214	47.631417412	WGS84	precise	Violette Le Féon, Christian Bargain, David Genoud, Benoît Geslin	2024-06-29	2024	Net	Colletidae	Hylaeus	Hylaeus pictipes	Hylaeus pictipes Nylander, 1852	David Genoud	1	M
Morbihan	Hoedic	Houat-Hoedic	Hoedic	-2.869303	47.336498	WGS84	precise	Violette Le Féon	2013-08-25	2013	Net	Colletidae	Hylaeus	Hylaeus pictipes	Hylaeus pictipes Nylander, 1852	Holger Dathe	1	M
Morbihan	Île-d’Houat	Houat-Hoedic	Houat	-2.96778	47.390277	WGS84	centroid	Anthony Stoquert	2016	2016	Net	Colletidae	Hylaeus	Hylaeus pictipes	Hylaeus pictipes Nylander, 1852	David Genoud	6	F, M
Côtes d’Armor	Pleumeur-Bodou	(none)	Île Aganton	-3.5934000000000004	48.800199999986184	WGS84	precise	Mael Garrin	2018-06-26	2018	Net	Colletidae	Hylaeus	Hylaeus pictipes	Hylaeus pictipes Nylander, 1852	Mael Garrin	2	M
Morbihan	Locmaria	(none)	Belle-Île-en-Mer	-3.1013	47.31469999998253	WGS84	precise	Mael Garrin	2017-07-03	2017	Net	Colletidae	Hylaeus	Hylaeus signatus	Hylaeus signatus (Panzer, 1797)	Mael Garrin	2	M
Morbihan	Groix	(none)	Groix	-3.445667245	47.627567436	WGS84	precise	Violette Le Féon, Christian Bargain, David Genoud, Benoît Geslin	2024-06-29	2024	Net	Colletidae	Hylaeus	Hylaeus signatus	Hylaeus signatus (Panzer, 1797)	David Genoud	1	M
Morbihan	Sauzon	(none)	Belle-Île-en-Mer	-3.235583	47.32848499998257	WGS84	precise	Mathieu Lagarde	2019-06-26	2019	Net	Colletidae	Hylaeus	Hylaeus sp.	Hylaeus Fabricius, 1793	Franck Herbrecht	1	M
Morbihan	Groix	(none)	Groix	-3.474881205	47.639850889	WGS84	precise	Violette Le Féon	2021-06-12	2021	Net	Colletidae	Hylaeus	Hylaeus sp.	Hylaeus Fabricius, 1793	Matthieu Aubert	1	F
Morbihan	Groix	(none)	Groix	-3.4847058965	47.6490588618	WGS84	precise	Violette Le Féon	2021-06-12	2021	Net	Colletidae	Hylaeus	Hylaeus sp.	Hylaeus Fabricius, 1793	Matthieu Aubert	1	Unknown
Morbihan	Groix	(none)	Groix	-3.4847058965	47.6490588618	WGS84	precise	Christian Bargain	2021-08-25	2021	Net	Colletidae	Hylaeus	Hylaeus sp.	Hylaeus Fabricius, 1793	Matthieu Aubert	1	F
Finistère	Ouessant	(none)	Ouessant	-5.127099999999999	48.4575999999854	WGS84	precise	Parc Naturel Régional d’Armorique	2017-07-19	2017	Pan trap	Colletidae	Hylaeus	Hylaeus sp.	Hylaeus Fabricius, 1793	Mael Garrin	1	F
Finistère	Ouessant	(none)	Ouessant	-5.127099999999999	48.4575999999854	WGS84	precise	Parc Naturel Régional d’Armorique	2017-08-09	2017	Pan trap	Colletidae	Hylaeus	Hylaeus sp.	Hylaeus Fabricius, 1793	Mael Garrin	1	F
Morbihan	Sauzon	(none)	Belle-Île-en-Mer	-3.2376999999999994	47.32729999998256	WGS84	precise	Mael Garrin	2017-06-17	2017	Net	Colletidae	Hylaeus	Hylaeus variegatus	Hylaeus variegatus (Fabricius, 1798)	Mael Garrin	2	M
Morbihan	Sauzon	(none)	Belle-Île-en-Mer	-3.2592	47.36339999998265	WGS84	precise	Mael Garrin	2017-06-18	2017	Net	Colletidae	Hylaeus	Hylaeus variegatus	Hylaeus variegatus (Fabricius, 1798)	Mael Garrin	3	M
Morbihan	Bangor	(none)	Belle-Île-en-Mer	-3.1659999999999995	47.3031999999825	WGS84	precise	Mael Garrin	2017-07-04	2017	Net	Colletidae	Hylaeus	Hylaeus variegatus	Hylaeus variegatus (Fabricius, 1798)	Mael Garrin	1	F
Morbihan	Groix	(none)	Groix	-3.420742126	47.634647731	WGS84	precise	Violette Le Féon, Christian Bargain, David Genoud, Benoît Geslin	2024-06-28	2024	Net	Colletidae	Hylaeus	Hylaeus variegatus	Hylaeus variegatus (Fabricius, 1798)	David Genoud	1	F
Morbihan	Groix	(none)	Groix	-3.423574028	47.62123359	WGS84	precise	Violette Le Féon, Christian Bargain, David Genoud, Benoît Geslin	2024-06-28	2024	Net	Colletidae	Hylaeus	Hylaeus variegatus	Hylaeus variegatus (Fabricius, 1798)	David Genoud	1	M
Morbihan	Groix	(none)	Groix	-3.445667245	47.627567436	WGS84	precise	Violette Le Féon, Christian Bargain, David Genoud, Benoît Geslin	2024-06-29	2024	Net	Colletidae	Hylaeus	Hylaeus variegatus	Hylaeus variegatus (Fabricius, 1798)	David Genoud	3	M
Morbihan	Île-d’Houat	Houat-Hoedic	Houat	-2.96778	47.390277	WGS84	centroid	Anthony Stoquert	2016	2016	Net	Colletidae	Hylaeus	Hylaeus variegatus	Hylaeus variegatus (Fabricius, 1798)	David Genoud	1	M
Côtes d’Armor	Pleumeur-Bodou	(none)	Île Aganton	-3.5934000000000004	48.800199999986184	WGS84	precise	Mael Garrin	2018-06-26	2018	Net	Colletidae	Hylaeus	Hylaeus variegatus	Hylaeus variegatus (Fabricius, 1798)	Mael Garrin	1	F
Côtes d’Armor	Pleumeur-Bodou	(none)	Île Aganton	-3.594200000000001	48.80119999998622	WGS84	precise	Mael Garrin	2018-06-26	2018	Net	Colletidae	Hylaeus	Hylaeus variegatus	Hylaeus variegatus (Fabricius, 1798)	Mael Garrin	2	M
Morbihan	Groix	(none)	Groix	-3.4992291136	47.6458191425	WGS84	precise	Violette Le Féon	2021-06-12	2021	Net	Halictidae	Halictus	Halictus gr. simplex	not concerned	David Genoud	2	F
Morbihan	Groix	(none)	Groix	-3.4322122357	47.6409256445	WGS84	precise	Arnaud Le Nevé	2021-08-26	2021	Net	Halictidae	Halictus	Halictus gr. simplex	not concerned	David Genoud	1	F
Morbihan	Groix	(none)	Groix	-3.416858523	47.634043023	WGS84	precise	Violette Le Féon, Christian Bargain, David Genoud, Benoît Geslin	2024-04-19	2024	Net	Halictidae	Halictus	Halictus gr. simplex	not concerned	David Genoud	1	F
Morbihan	Groix	(none)	Groix	-3.423574028	47.62123359	WGS84	precise	Violette Le Féon, Christian Bargain, David Genoud, Benoît Geslin	2024-06-28	2024	Net	Halictidae	Halictus	Halictus gr. simplex	not concerned	David Genoud	1	F
Morbihan	Hoedic	Houat-Hoedic	Hoedic	-2.875518	47.339941	WGS84	centroid	Anthony Stoquert	2015	2015	Net	Halictidae	Halictus	Halictus gr. simplex	not concerned	David Genoud	1	F
Morbihan	Sauzon	(none)	Belle-Île-en-Mer	-3.2457	47.3714999999827	WGS84	precise	Mael Garrin	2017-05-09	2017	Net	Halictidae	Halictus	Halictus maculatus	Halictus maculatus Smith, 1848	Mael Garrin	1	F
Morbihan	Sauzon	(none)	Belle-Île-en-Mer	-3.228	47.3628999999827	WGS84	precise	GRETIA	2017-06-16	2017	Net	Halictidae	Halictus	Halictus maculatus	Halictus maculatus Smith, 1848	Mael Garrin	1	F
Morbihan	Locmaria	(none)	Belle-Île-en-Mer	-3.1013	47.3146999999825	WGS84	precise	Mael Garrin	2017-07-03	2017	Net	Halictidae	Halictus	Halictus maculatus	Halictus maculatus Smith, 1848	Mael Garrin	1	M
Morbihan	Locmaria	(none)	Belle-Île-en-Mer	-3.103	47.3146999999825	WGS84	precise	Mael Garrin	2017-07-03	2017	Net	Halictidae	Halictus	Halictus maculatus	Halictus maculatus Smith, 1848	Mael Garrin	1	M
Morbihan	Bangor	(none)	Belle-Île-en-Mer	-3.166	47.3031999999825	WGS84	precise	Yves Brien, Mael Garrin	2017-07-05	2017	Net	Halictidae	Halictus	Halictus maculatus	Halictus maculatus Smith, 1848	Mael Garrin	1	M
Morbihan	Bangor	(none)	Belle-Île-en-Mer	-3.200585	47.312205	WGS84	precise	David Genoud	24/07/2017	2017	Net	Halictidae	Halictus	Halictus maculatus	Halictus maculatus Smith, 1848	David Genoud	2	M
Morbihan	Groix	(none)	Groix	-3.4992291136	47.6458191425	WGS84	precise	Arnaud Le Nevé	2020-09-05	2020	Net	Halictidae	Halictus	Halictus maculatus	Halictus maculatus Smith, 1848	David Genoud	1	F
Morbihan	Groix	(none)	Groix	-3.5113780404	47.6507512118	WGS84	precise	Violette Le Féon	2021-06-11	2021	Net	Halictidae	Halictus	Halictus maculatus	Halictus maculatus Smith, 1848	David Genoud	1	F
Morbihan	Groix	(none)	Groix	-3.5121081839	47.6501325839	WGS84	precise	Violette Le Féon	2021-06-11	2021	Net	Halictidae	Halictus	Halictus maculatus	Halictus maculatus Smith, 1848	David Genoud	1	F
Morbihan	Groix	(none)	Groix	-3.4996033731	47.6451501246	WGS84	precise	Violette Le Féon	2021-06-12	2021	Net	Halictidae	Halictus	Halictus maculatus	Halictus maculatus Smith, 1848	David Genoud	1	F
Morbihan	Groix	(none)	Groix	-3.5118085539	47.6494707219	WGS84	precise	Violette Le Féon	2021-08-25	2021	Net	Halictidae	Halictus	Halictus maculatus	Halictus maculatus Smith, 1848	David Genoud	1	M
Morbihan	Groix	(none)	Groix	-3.5007371183	47.6522857539	WGS84	precise	Violette Le Féon	2021-08-26	2021	Net	Halictidae	Halictus	Halictus maculatus	Halictus maculatus Smith, 1848	David Genoud	1	M
Morbihan	Groix	(none)	Groix	-3.5118085539	47.6494707219	WGS84	precise	Violette Le Féon, Christian Bargain, David Genoud, Benoît Geslin	2024-04-18	2024	Net	Halictidae	Halictus	Halictus maculatus	Halictus maculatus Smith, 1848	David Genoud	1	F
Morbihan	Groix	(none)	Groix	-3.420742126	47.634647731	WGS84	precise	Violette Le Féon, Christian Bargain, David Genoud, Benoît Geslin	2024-06-28	2024	Net	Halictidae	Halictus	Halictus maculatus	Halictus maculatus Smith, 1848	David Genoud	1	F
Morbihan	Groix	(none)	Groix	-3.478840214	47.631417412	WGS84	precise	Violette Le Féon, Christian Bargain, David Genoud, Benoît Geslin	2024-06-29	2024	Net	Halictidae	Halictus	Halictus maculatus	Halictus maculatus Smith, 1848	David Genoud	1	F
Morbihan	Locmaria	(none)	Belle-Île-en-Mer	-3.0721	47.3012999999825	WGS84	precise	Mael Garrin	2017-05-10	2017	Net	Halictidae	Halictus	Halictus quadricinctus	Halictus quadricinctus (Fabricius, 1777)	Mael Garrin	1	F
Morbihan	Locmaria	(none)	Belle-Île-en-Mer	-3.103	47.3146999999825	WGS84	precise	Mael Garrin	2017-07-03	2017	Net	Halictidae	Halictus	Halictus quadricinctus	Halictus quadricinctus (Fabricius, 1777)	Mael Garrin	1	F
Morbihan	Sauzon	(none)	Belle-Île-en-Mer	-3.2413	47.3828999999827	WGS84	precise	Mael Garrin	2017-07-04	2017	Net	Halictidae	Halictus	Halictus quadricinctus	Halictus quadricinctus (Fabricius, 1777)	Mael Garrin	1	F
Morbihan	Bangor	(none)	Belle-Île-en-Mer	-3.20054	47.312371	WGS84	precise	David Genoud	24/07/2017	2017	Net	Halictidae	Halictus	Halictus quadricinctus	Halictus quadricinctus (Fabricius, 1777)	David Genoud	3	F, M
Morbihan	Hoedic	Houat-Hoedic	Hoedic	-2.875518	47.339941	WGS84	centroid	Anthony Stoquert	2015	2015	Net	Halictidae	Halictus	Halictus quadricinctus	Halictus quadricinctus (Fabricius, 1777)	David Genoud	7	F
Morbihan	Hoedic	Houat-Hoedic	Hoedic	-2.875415	47.335866	WGS84	precise	David Genoud	2017-07-31	2017	Net	Halictidae	Halictus	Halictus quadricinctus	Halictus quadricinctus (Fabricius, 1777)	David Genoud	6	Unknown
Morbihan	Hoedic	Houat-Hoedic	Hoedic	-2.877257	47.338838	WGS84	precise	Violette Le Féon	2024-04-29	2024	Net	Halictidae	Halictus	Halictus quadricinctus	Halictus quadricinctus (Fabricius, 1777)	Violette Le Féon	2	F
Morbihan	Hoedic	Houat-Hoedic	Hoedic	-2.877322	47.338335	WGS84	precise	Violette Le Féon	2024-08-28	2024	Net	Halictidae	Halictus	Halictus quadricinctus	Halictus quadricinctus (Fabricius, 1777)	Violette Le Féon	1	M
Morbihan	Bangor	(none)	Belle-Île-en-Mer	-3.1692	47.3019999999825	WGS84	precise	Mael Garrin	2017-05-10	2017	Net	Halictidae	Halictus	Halictus rubicundus	Halictus rubicundus (Christ, 1791)	Mael Garrin	1	F
Côtes d’Armor	Pleumeur-Bodou	(none)	Île Aganton	-3.597999999999999	48.798399999986195	WGS84	precise	Mael Garrin	2018-08-28	2018	Net	Halictidae	Halictus	Halictus rubicundus	Halictus rubicundus (Christ, 1791)	Mael Garrin	1	F
Côtes d’Armor	Pleumeur-Bodou	(none)	Île Aganton	-3.5967000000000002	48.799299999986204	WGS84	precise	Mael Garrin	2019-04-18	2019	Net	Halictidae	Halictus	Halictus rubicundus	Halictus rubicundus (Christ, 1791)	Mael Garrin	1	F
Côtes d’Armor	Pleumeur-Bodou	(none)	Île Aganton	-3.6014	48.797899999986186	WGS84	precise	Mael Garrin	2019-04-18	2019	Net	Halictidae	Halictus	Halictus rubicundus	Halictus rubicundus (Christ, 1791)	Mael Garrin	1	F
Finistère	Île-Molène	Molène	Molène	-4.96037	48.4010009999853	WGS84	precise	Mael Garrin	2016-07-07	2016	Net	Halictidae	Halictus	Halictus rubicundus	Halictus rubicundus (Christ, 1791)	Mael Garrin	1	M
Finistère	Ouessant	(none)	Ouessant	-5.1233	48.457099999985395	WGS84	precise	Mael Garrin	2015-08-28	2015	Pan trap	Halictidae	Halictus	Halictus rubicundus	Halictus rubicundus (Christ, 1791)	Mael Garrin	2	F, M
Finistère	Ouessant	(none)	Ouessant	-5.042768	48.4636449999854	WGS84	precise	Mael Garrin	2016-07-05	2016	Net	Halictidae	Halictus	Halictus rubicundus	Halictus rubicundus (Christ, 1791)	Mael Garrin	1	F
Finistère	Ouessant	(none)	Ouessant	-5.108728	48.4416719999854	WGS84	precise	Mael Garrin	2016-07-06	2016	Net	Halictidae	Halictus	Halictus rubicundus	Halictus rubicundus (Christ, 1791)	Mael Garrin	1	F
Finistère	Ouessant	(none)	Ouessant	-5.098799999999997	48.45659999998541	WGS84	precise	Mael Garrin	2017-05-03	2017	Net	Halictidae	Halictus	Halictus rubicundus	Halictus rubicundus (Christ, 1791)	Mael Garrin	2	F
Finistère	Ouessant	(none)	Ouessant	-5.108728	48.441671999985374	WGS84	precise	Parc Naturel Régional d’Armorique	2017-06-12	2017	Pan trap	Halictidae	Halictus	Halictus rubicundus	Halictus rubicundus (Christ, 1791)	Mael Garrin	1	F
Morbihan	Sauzon	(none)	Belle-Île-en-Mer	-3.2457	47.3714999999827	WGS84	precise	Mael Garrin	2017-05-09	2017	Net	Halictidae	Halictus	Halictus scabiosae	Halictus scabiosae (Rossi, 1790)	Mael Garrin	2	F
Morbihan	Sauzon	(none)	Belle-Île-en-Mer	-3.2592	47.3633999999826	WGS84	precise	Mael Garrin	2017-05-09	2017	Net	Halictidae	Halictus	Halictus scabiosae	Halictus scabiosae (Rossi, 1790)	Mael Garrin	1	F
Morbihan	Locmaria	(none)	Belle-Île-en-Mer	-3.0721	47.3012999999825	WGS84	precise	Mael Garrin	2017-05-10	2017	Net	Halictidae	Halictus	Halictus scabiosae	Halictus scabiosae (Rossi, 1790)	Mael Garrin	1	Unknown
Morbihan	Bangor	(none)	Belle-Île-en-Mer	-3.1651	47.3038999999825	WGS84	precise	Mael Garrin	2017-05-10	2017	Net	Halictidae	Halictus	Halictus scabiosae	Halictus scabiosae (Rossi, 1790)	Mael Garrin	1	F
Morbihan	Locmaria	(none)	Belle-Île-en-Mer	-3.1013	47.3146999999825	WGS84	precise	Mael Garrin	2017-07-03	2017	Net	Halictidae	Halictus	Halictus scabiosae	Halictus scabiosae (Rossi, 1790)	Mael Garrin	10	Unknown
Morbihan	Le Palais	(none)	Belle-Île-en-Mer	-3.1378	47.3284999999826	WGS84	precise	Mael Garrin	2017-07-04	2017	Net	Halictidae	Halictus	Halictus scabiosae	Halictus scabiosae (Rossi, 1790)	Mael Garrin	1	Unknown
Morbihan	Bangor	(none)	Belle-Île-en-Mer	-3.166	47.3031999999825	WGS84	precise	Mael Garrin, Yves Brien	2017-07-05	2017	Net	Halictidae	Halictus	Halictus scabiosae	Halictus scabiosae (Rossi, 1790)	Mael Garrin	1	F
Morbihan	Bangor	(none)	Belle-Île-en-Mer	-3.203946	47.311175	WGS84	precise	David Genoud	01/08/2017	2017	Net	Halictidae	Halictus	Halictus scabiosae	Halictus scabiosae (Rossi, 1790)	David Genoud	1	F
Morbihan	Bangor	(none)	Belle-Île-en-Mer	-3.200582	47.312374	WGS84	precise	David Genoud	24/07/2017	2017	Net	Halictidae	Halictus	Halictus scabiosae	Halictus scabiosae (Rossi, 1790)	David Genoud	6	F
Morbihan	Groix	(none)	Groix	-3.4499179769	47.6269445698	WGS84	precise	Arnaud Le Nevé	2020-09-05	2020	Net	Halictidae	Halictus	Halictus scabiosae	Halictus scabiosae (Rossi, 1790)	David Genoud	1	M
Morbihan	Groix	(none)	Groix	-3.4992291136	47.6458191425	WGS84	precise	Arnaud Le Nevé	2020-09-05	2020	Net	Halictidae	Halictus	Halictus scabiosae	Halictus scabiosae (Rossi, 1790)	David Genoud	2	F
Morbihan	Groix	(none)	Groix	-3.5118085539	47.6494707219	WGS84	precise	Violette Le Féon	2021-06-11	2021	Net	Halictidae	Halictus	Halictus scabiosae	Halictus scabiosae (Rossi, 1790)	David Genoud	1	F
Morbihan	Groix	(none)	Groix	-3.5121081839	47.6501325839	WGS84	precise	Violette Le Féon	2021-06-11	2021	Net	Halictidae	Halictus	Halictus scabiosae	Halictus scabiosae (Rossi, 1790)	David Genoud	1	F
Morbihan	Groix	(none)	Groix	-3.4408524198	47.6424957108	WGS84	precise	Violette Le Féon	2021-06-12	2021	Net	Halictidae	Halictus	Halictus scabiosae	Halictus scabiosae (Rossi, 1790)	David Genoud	1	F
Morbihan	Groix	(none)	Groix	-3.4238653269	47.6209861487	WGS84	precise	Violette Le Féon	2021-06-13	2021	Net	Halictidae	Halictus	Halictus scabiosae	Halictus scabiosae (Rossi, 1790)	David Genoud	1	F
Morbihan	Groix	(none)	Groix	-3.4237180927	47.6210536392	WGS84	precise	Violette Le Féon	2021-08-24	2021	Net	Halictidae	Halictus	Halictus scabiosae	Halictus scabiosae (Rossi, 1790)	David Genoud	1	F
Morbihan	Groix	(none)	Groix	-3.4606048513	47.6431105532	WGS84	precise	Violette Le Féon	2021-08-25	2021	Net	Halictidae	Halictus	Halictus scabiosae	Halictus scabiosae (Rossi, 1790)	Violette Le Féon	1	F
Morbihan	Groix	(none)	Groix	-3.5121081839	47.6501325839	WGS84	precise	Violette Le Féon	2022-07-08	2022	Net	Halictidae	Halictus	Halictus scabiosae	Halictus scabiosae (Rossi, 1790)	Matthieu Aubert	2	F, M
Morbihan	Groix	(none)	Groix	-3.478840214	47.631417412	WGS84	precise	Violette Le Féon, Christian Bargain, David Genoud, Benoît Geslin	2024-04-17	2024	Net	Halictidae	Halictus	Halictus scabiosae	Halictus scabiosae (Rossi, 1790)	David Genoud	1	F
Morbihan	Groix	(none)	Groix	-3.484069332	47.648852408	WGS84	precise	Violette Le Féon, Christian Bargain, David Genoud, Benoît Geslin	2024-04-17	2024	Net	Halictidae	Halictus	Halictus scabiosae	Halictus scabiosae (Rossi, 1790)	David Genoud	1	F
Morbihan	Groix	(none)	Groix	-3.420742126	47.634647731	WGS84	precise	Violette Le Féon, Christian Bargain, David Genoud, Benoît Geslin	2024-04-18	2024	Net	Halictidae	Halictus	Halictus scabiosae	Halictus scabiosae (Rossi, 1790)	David Genoud	1	F
Morbihan	Groix	(none)	Groix	-3.4530133	47.639542605	WGS84	precise	Violette Le Féon, Christian Bargain, David Genoud, Benoît Geslin	2024-04-18	2024	Net	Halictidae	Halictus	Halictus scabiosae	Halictus scabiosae (Rossi, 1790)	David Genoud	1	F
Morbihan	Groix	(none)	Groix	-3.416858523	47.634043023	WGS84	precise	Violette Le Féon, Christian Bargain, David Genoud, Benoît Geslin	2024-04-19	2024	Net	Halictidae	Halictus	Halictus scabiosae	Halictus scabiosae (Rossi, 1790)	David Genoud	1	F
Morbihan	Groix	(none)	Groix	-3.420800498	47.63629256	WGS84	precise	Violette Le Féon, Christian Bargain, David Genoud, Benoît Geslin	2024-06-28	2024	Net	Halictidae	Halictus	Halictus scabiosae	Halictus scabiosae (Rossi, 1790)	David Genoud	1	F
Morbihan	Groix	(none)	Groix	-3.421579023	47.637213763	WGS84	precise	Violette Le Féon, Christian Bargain, David Genoud, Benoît Geslin	2024-06-28	2024	Net	Halictidae	Halictus	Halictus scabiosae	Halictus scabiosae (Rossi, 1790)	David Genoud	1	F
Morbihan	Groix	(none)	Groix	-3.423574028	47.62123359	WGS84	precise	Violette Le Féon, Christian Bargain, David Genoud, Benoît Geslin	2024-06-28	2024	Net	Halictidae	Halictus	Halictus scabiosae	Halictus scabiosae (Rossi, 1790)	David Genoud	1	F
Morbihan	Groix	(none)	Groix	-3.441246607	47.627950086	WGS84	precise	Violette Le Féon, Christian Bargain, David Genoud, Benoît Geslin	2024-06-29	2024	Net	Halictidae	Halictus	Halictus scabiosae	Halictus scabiosae (Rossi, 1790)	David Genoud	1	F
Morbihan	Groix	(none)	Groix	-3.445667245	47.627567436	WGS84	precise	Violette Le Féon, Christian Bargain, David Genoud, Benoît Geslin	2024-06-29	2024	Net	Halictidae	Halictus	Halictus scabiosae	Halictus scabiosae (Rossi, 1790)	David Genoud	1	F
Morbihan	Groix	(none)	Groix	-3.4530133	47.639542605	WGS84	precise	Violette Le Féon, Christian Bargain, David Genoud, Benoît Geslin	2024-06-30	2024	Net	Halictidae	Halictus	Halictus scabiosae	Halictus scabiosae (Rossi, 1790)	David Genoud	1	F
Morbihan	Groix	(none)	Groix	-3.461039017	47.637409015	WGS84	precise	Violette Le Féon, Christian Bargain, David Genoud, Benoît Geslin	2024-06-30	2024	Net	Halictidae	Halictus	Halictus scabiosae	Halictus scabiosae (Rossi, 1790)	David Genoud	1	F
Morbihan	Groix	(none)	Groix	-3.461377602	47.637648561	WGS84	precise	Violette Le Féon, Christian Bargain, David Genoud, Benoît Geslin	2024-06-30	2024	Net	Halictidae	Halictus	Halictus scabiosae	Halictus scabiosae (Rossi, 1790)	David Genoud	1	F
Morbihan	Hoedic	Houat-Hoedic	Hoedic	-2.875518	47.339941	WGS84	centroid	Anthony Stoquert	2015	2015	Net	Halictidae	Halictus	Halictus scabiosae	Halictus scabiosae (Rossi, 1790)	David Genoud	5	F
Morbihan	Hoedic	Houat-Hoedic	Hoedic	-2.875518	47.339941	WGS84	centroid	GRETIA	2011-05-03	2011	Net	Halictidae	Halictus	Halictus scabiosae	Halictus scabiosae (Rossi, 1790)	Matthieu Aubert	1	F
Morbihan	Hoedic	Houat-Hoedic	Hoedic	-2.875518	47.339941	WGS84	centroid	GRETIA	2011-07-08	2011	Barber pitfall trap	Halictidae	Halictus	Halictus scabiosae	Halictus scabiosae (Rossi, 1790)	Matthieu Aubert	3	F, M
Morbihan	Hoedic	Houat-Hoedic	Hoedic	-2.870918	47.336011	WGS84	precise	Pierre Buttin	2013-07-14	2013	Net	Halictidae	Halictus	Halictus scabiosae	Halictus scabiosae (Rossi, 1790)	David Genoud	2	F
Morbihan	Hoedic	Houat-Hoedic	Hoedic	-2.865626	47.337557	WGS84	precise	Violette Le Féon	2014-04-22	2014	Net	Halictidae	Halictus	Halictus scabiosae	Halictus scabiosae (Rossi, 1790)	Violette Le Féon	1	F
Morbihan	Hoedic	Houat-Hoedic	Hoedic	-2.872925	47.342045	WGS84	precise	David Genoud	2017-07-31	2017	Net	Halictidae	Halictus	Halictus scabiosae	Halictus scabiosae (Rossi, 1790)	David Genoud	2	Unknown
Morbihan	Hoedic	Houat-Hoedic	Hoedic	-2.877257	47.338838	WGS84	precise	Violette Le Féon	2024-04-29	2024	Net	Halictidae	Halictus	Halictus scabiosae	Halictus scabiosae (Rossi, 1790)	Violette Le Féon	5	F
Morbihan	Île-d’Houat	Houat-Hoedic	Houat	-2.96778	47.390277	WGS84	centroid	Anthony Stoquert	2016	2016	Net	Halictidae	Halictus	Halictus scabiosae	Halictus scabiosae (Rossi, 1790)	David Genoud	14	F, M
Morbihan	Île-d’Houat	Houat-Hoedic	Houat	-2.96512	47.38877	WGS84	precise	Stéphane Vassel	2018-04-16	2018	Net	Halictidae	Halictus	Halictus scabiosae	Halictus scabiosae (Rossi, 1790)	David Genoud	2	Unknown
Morbihan	Île-d’Houat	Houat-Hoedic	Houat	-2.98616	47.39628	WGS84	precise	Stéphane Vassel	2020-08-01	2020	Net	Halictidae	Halictus	Halictus scabiosae	Halictus scabiosae (Rossi, 1790)	David Genoud	5	Unknown
Côtes d’Armor	Pleumeur-Bodou	(none)	Île Aganton	-3.597999999999999	48.798399999986195	WGS84	precise	Mael Garrin	2018-08-28	2018	Net	Halictidae	Halictus	Halictus scabiosae	Halictus scabiosae (Rossi, 1790)	Mael Garrin	2	F
Côtes d’Armor	Pleumeur-Bodou	(none)	Île Aganton	-3.6014	48.797899999986186	WGS84	precise	Mael Garrin	2019-04-18	2019	Net	Halictidae	Halictus	Halictus scabiosae	Halictus scabiosae (Rossi, 1790)	Mael Garrin	5	F
Côtes d’Armor	Pleumeur-Bodou	(none)	Île Aganton	-3.6016	48.79969999998619	WGS84	precise	Mael Garrin	2019-04-18	2019	Net	Halictidae	Halictus	Halictus scabiosae	Halictus scabiosae (Rossi, 1790)	Mael Garrin	1	F
Finistère	Le Conquet	Molène	Île de Béniguet	-4.858559605919795	48.34579690306972	WGS84	precise	Gwenael L’Harant, Mael Garrin	2021-07-28	2021	Net	Halictidae	Halictus	Halictus scabiosae	Halictus scabiosae (Rossi, 1790)	Mael Garrin	1	Unknown
Finistère	Ouessant	(none)	Ouessant	-5.086133066670204	48.454602885703466	WGS84	precise	Willy Raitière	2013-10-05	2013	Pan trap	Halictidae	Halictus	Halictus scabiosae	Halictus scabiosae (Rossi, 1790)	Mael Garrin	1	M
Finistère	Ouessant	(none)	Ouessant	-5.0906	48.44329999998537	WGS84	precise	Parc Naturel Régional d’Armorique	2017-05-02	2017	Pan trap	Halictidae	Halictus	Halictus scabiosae	Halictus scabiosae (Rossi, 1790)	Mael Garrin	1	F
Finistère	Ouessant	(none)	Ouessant	-5.108728	48.441671999985374	WGS84	precise	Mael Garrin	2017-05-04	2017	Net	Halictidae	Halictus	Halictus scabiosae	Halictus scabiosae (Rossi, 1790)	Mael Garrin	1	F
Finistère	Ouessant	(none)	Ouessant	-5.088199999999999	48.443599999985366	WGS84	precise	Parc Naturel Régional d’Armorique	2017-06-12	2017	Pan trap	Halictidae	Halictus	Halictus scabiosae	Halictus scabiosae (Rossi, 1790)	Mael Garrin	1	F
Finistère	Ouessant	(none)	Ouessant	-5.110316	48.454423999985394	WGS84	precise	Mael Garrin	2017-06-15	2017	Net	Halictidae	Halictus	Halictus scabiosae	Halictus scabiosae (Rossi, 1790)	Mael Garrin	5	F
Finistère	Ouessant	(none)	Ouessant	-5.0906	48.44329999998537	WGS84	precise	Parc Naturel Régional d’Armorique	2017-07-18	2017	Malaise trap	Halictidae	Halictus	Halictus scabiosae	Halictus scabiosae (Rossi, 1790)	Mael Garrin	1	M
Finistère	Fouesnant	Archipel des Glénan	Saint-Nicolas des Glénan	-4.000526	47.724120	WGS84	precise	Thibault Ramage	2017-05-09	2017	Net	Halictidae	Halictus	Halictus scabiosae	Halictus scabiosae (Rossi, 1790)	Thibault Ramage	1	Unknown
Finistère	Fouesnant	Archipel des Glénan	Saint-Nicolas des Glénan	-3.999986	47.725764	WGS84	precise	Thibault Ramage	2018-08-13	2018	Net	Halictidae	Halictus	Halictus scabiosae	Halictus scabiosae (Rossi, 1790)	Thibault Ramage	1	Unknown
Morbihan	Locmaria	(none)	Belle-Île-en-Mer	-3.067	47.3003999999825	WGS84	precise	Mael Garrin	2017-05-10	2017	Net	Halictidae	Halictus	Halictus sp.	Halictus Latreille, 1804	Mael Garrin	1	F
Morbihan	Sauzon	(none)	Belle-Île-en-Mer	-3.228	47.3628999999827	WGS84	precise	GRETIA	2017-06-16	2017	Net	Halictidae	Halictus	Halictus sp.	Halictus Latreille, 1804	Mael Garrin	1	F
Morbihan	Le Palais	(none)	Belle-Île-en-Mer	-3.1501	47.3310999999826	WGS84	precise	Mael Garrin	2017-06-18	2017	Net	Halictidae	Halictus	Halictus sp.	Halictus Latreille, 1804	Mael Garrin	1	F
Morbihan	Locmaria	(none)	Belle-Île-en-Mer	-3.1013	47.3146999999825	WGS84	precise	Mael Garrin	2017-07-03	2017	Net	Halictidae	Halictus	Halictus sp.	Halictus Latreille, 1804	Mael Garrin	2	F
Morbihan	Groix	(none)	Groix	-3.4531284445	47.6429041537	WGS84	precise	Julie Weissmann	2022-07-09	2022	Net	Halictidae	Halictus	Halictus sp.	Halictus Latreille, 1804	Matthieu Aubert	1	F
Morbihan	Sauzon	(none)	Belle-Île-en-Mer	-3.2537	47.367999999982686	WGS84	precise	Mael Garrin	2017-05-09	2017	Net	Halictidae	Lasioglossum	Lasioglossum albipes	Lasioglossum albipes (Fabricius, 1781)	Mael Garrin	1	F
Morbihan	Locmaria	(none)	Belle-Île-en-Mer	-3.1013	47.31469999998253	WGS84	precise	Mael Garrin	2017-07-03	2017	Net	Halictidae	Lasioglossum	Lasioglossum albipes	Lasioglossum albipes (Fabricius, 1781)	Mael Garrin	1	F
Morbihan	Groix	(none)	Groix	-3.4992291136	47.6458191425	WGS84	precise	Arnaud Le Nevé	2020-09-05	2020	Net	Halictidae	Lasioglossum	Lasioglossum albipes	Lasioglossum albipes (Fabricius, 1781)	David Genoud	1	M
Morbihan	Groix	(none)	Groix	-3.5121081839	47.6501325839	WGS84	precise	Violette Le Féon	2021-06-11	2021	Net	Halictidae	Lasioglossum	Lasioglossum albipes	Lasioglossum albipes (Fabricius, 1781)	David Genoud	1	F
Morbihan	Groix	(none)	Groix	-3.4827170184	47.6368012084	WGS84	precise	Violette Le Féon	2021-08-25	2021	Net	Halictidae	Lasioglossum	Lasioglossum albipes	Lasioglossum albipes (Fabricius, 1781)	David Genoud	1	M
Côtes d’Armor	Pleumeur-Bodou	(none)	Île Aganton	-3.597999999999999	48.79769999998619	WGS84	precise	Ennaloel Mateo-Espada, Mael Garrin	2018-05-15	2018	Net	Halictidae	Lasioglossum	Lasioglossum albipes	Lasioglossum albipes (Fabricius, 1781)	Mael Garrin	1	F
Côtes d’Armor	Pleumeur-Bodou	(none)	Île Aganton	-3.5934000000000004	48.800199999986184	WGS84	precise	Mael Garrin	2018-06-26	2018	Net	Halictidae	Lasioglossum	Lasioglossum albipes	Lasioglossum albipes (Fabricius, 1781)	Mael Garrin	1	F
Côtes d’Armor	Pleumeur-Bodou	(none)	Île Aganton	-3.5934000000000004	48.800199999986184	WGS84	precise	Mael Garrin	2018-08-28	2018	Net	Halictidae	Lasioglossum	Lasioglossum albipes	Lasioglossum albipes (Fabricius, 1781)	Mael Garrin	1	F
Côtes d’Armor	Pleumeur-Bodou	(none)	Île Aganton	-3.6014	48.797899999986186	WGS84	precise	Mael Garrin	2019-04-18	2019	Net	Halictidae	Lasioglossum	Lasioglossum albipes	Lasioglossum albipes (Fabricius, 1781)	Mael Garrin	2	F
Morbihan	Hoedic	Houat-Hoedic	Hoedic	-2.862321	47.342322	WGS84	precise	Violette Le Féon	2013-08-26	2013	Net	Halictidae	Lasioglossum	Lasioglossum brevicorne	Lasioglossum brevicorne (Schenck, 1869)	Alain Pauly	1	M
Morbihan	Île-d’Houat	Houat-Hoedic	Houat	-2.96778	47.390277	WGS84	centroid	Anthony Stoquert	2016	2016	Net	Halictidae	Lasioglossum	Lasioglossum brevicorne	Lasioglossum brevicorne (Schenck, 1869)	David Genoud	2	M
Finistère	Fouesnant	Archipel des Glénan	Saint-Nicolas des Glénan	-4.000060	47.724956	WGS84	precise	Thibault Ramage	2017-06-08	2017	Net	Halictidae	Lasioglossum	Lasioglossum brevicorne	Lasioglossum brevicorne (Schenck, 1869)	Thibault Ramage	1	Unknown
Finistère	Fouesnant	Archipel des Glénan	Saint-Nicolas des Glénan	-4.000526	47.724120	WGS84	precise	Thibault Ramage	2017-06-08	2017	Net	Halictidae	Lasioglossum	Lasioglossum brevicorne	Lasioglossum brevicorne (Schenck, 1869)	Thibault Ramage	7	Unknown
Finistère	Fouesnant	Archipel des Glénan	Saint-Nicolas des Glénan	-3.997838	47.725476	WGS84	precise	Thibault Ramage	2017-07-20	2017	Net	Halictidae	Lasioglossum	Lasioglossum brevicorne	Lasioglossum brevicorne (Schenck, 1869)	Thibault Ramage	1	Unknown
Finistère	Fouesnant	Archipel des Glénan	Saint-Nicolas des Glénan	-3.999986	47.725764	WGS84	precise	Thibault Ramage	2018-08-13	2018	Net	Halictidae	Lasioglossum	Lasioglossum brevicorne	Lasioglossum brevicorne (Schenck, 1869)	Thibault Ramage	1	Unknown
Morbihan	Bangor	(none)	Belle-Île-en-Mer	-3.200585	47.312205	WGS84	precise	David Genoud	24/07/2017	2017	Net	Halictidae	Lasioglossum	Lasioglossum calceatum	Lasioglossum calceatum (Scopoli, 1763)	David Genoud	1	F
Morbihan	Groix	(none)	Groix	-3.4499179769	47.6269445698	WGS84	precise	Arnaud Le Nevé	2020-09-05	2020	Net	Halictidae	Lasioglossum	Lasioglossum calceatum	Lasioglossum calceatum (Scopoli, 1763)	David Genoud	1	M
Morbihan	Groix	(none)	Groix	-3.4992291136	47.6458191425	WGS84	precise	Arnaud Le Nevé	2020-09-05	2020	Net	Halictidae	Lasioglossum	Lasioglossum calceatum	Lasioglossum calceatum (Scopoli, 1763)	David Genoud	1	M
Morbihan	Groix	(none)	Groix	-3.439553876	47.6284763387	WGS84	precise	Violette Le Féon	2021-08-24	2021	Net	Halictidae	Lasioglossum	Lasioglossum calceatum	Lasioglossum calceatum (Scopoli, 1763)	David Genoud	1	M
Morbihan	Groix	(none)	Groix	-3.4393412911	47.6400539462	WGS84	precise	Arnaud Le Nevé	2021-08-25	2021	Net	Halictidae	Lasioglossum	Lasioglossum calceatum	Lasioglossum calceatum (Scopoli, 1763)	David Genoud	2	M
Morbihan	Groix	(none)	Groix	-3.4660244744	47.6295505816	WGS84	precise	Violette Le Féon	2021-08-25	2021	Net	Halictidae	Lasioglossum	Lasioglossum calceatum	Lasioglossum calceatum (Scopoli, 1763)	David Genoud	4	M
Morbihan	Groix	(none)	Groix	-3.4827170184	47.6368012084	WGS84	precise	Violette Le Féon	2021-08-25	2021	Net	Halictidae	Lasioglossum	Lasioglossum calceatum	Lasioglossum calceatum (Scopoli, 1763)	David Genoud	2	M
Morbihan	Groix	(none)	Groix	-3.4987168059	47.6517252609	WGS84	precise	Violette Le Féon	2021-08-26	2021	Net	Halictidae	Lasioglossum	Lasioglossum calceatum	Lasioglossum calceatum (Scopoli, 1763)	David Genoud	1	M
Morbihan	Groix	(none)	Groix	-3.4847058965	47.6490588618	WGS84	precise	Violette Le Féon	2022-03-26	2022	Net	Halictidae	Lasioglossum	Lasioglossum calceatum	Lasioglossum calceatum (Scopoli, 1763)	David Genoud	1	F
Morbihan	Groix	(none)	Groix	-3.441246607	47.627950086	WGS84	precise	Violette Le Féon, Christian Bargain, David Genoud, Benoît Geslin	2024-04-17	2024	Net	Halictidae	Lasioglossum	Lasioglossum calceatum	Lasioglossum calceatum (Scopoli, 1763)	David Genoud	1	F
Morbihan	Groix	(none)	Groix	-3.433568561	47.640022514	WGS84	precise	Violette Le Féon, Christian Bargain, David Genoud, Benoît Geslin	2024-04-18	2024	Net	Halictidae	Lasioglossum	Lasioglossum calceatum	Lasioglossum calceatum (Scopoli, 1763)	David Genoud	1	F
Morbihan	Hoedic	Houat-Hoedic	Hoedic	-2.875518	47.339941	WGS84	centroid	Anthony Stoquert	2015	2015	Net	Halictidae	Lasioglossum	Lasioglossum calceatum	Lasioglossum calceatum (Scopoli, 1763)	David Genoud	8	F
Morbihan	Hoedic	Houat-Hoedic	Hoedic	-2.876653	47.337417	WGS84	precise	Violette Le Féon	2008-10-04	2008	Net	Halictidae	Lasioglossum	Lasioglossum calceatum	Lasioglossum calceatum (Scopoli, 1763)	Alain Pauly	2	M
Morbihan	Île-d’Houat	Houat-Hoedic	Houat	-2.96778	47.390277	WGS84	centroid	Anthony Stoquert	2016	2016	Net	Halictidae	Lasioglossum	Lasioglossum calceatum	Lasioglossum calceatum (Scopoli, 1763)	David Genoud	5	F, M
Côtes d’Armor	Perros-Guirec	Sept-Îles	Île aux Moines	-3.492004230526815	48.87895477896406	WGS84	precise	Pascal Provost	2018-07-01	2018	Pan trap	Halictidae	Lasioglossum	Lasioglossum calceatum	Lasioglossum calceatum (Scopoli, 1763)	Mael Garrin	2	F, M
Côtes d’Armor	Perros-Guirec	Sept-Îles	Île aux Moines	-3.492004230526815	48.87895477896406	WGS84	precise	Pascal Provost	2018-07-05	2018	Pan trap	Halictidae	Lasioglossum	Lasioglossum calceatum	Lasioglossum calceatum (Scopoli, 1763)	Mael Garrin	3	F
Côtes d’Armor	Perros-Guirec	Sept-Îles	Île aux Moines	-3.492004230526815	48.87895477896406	WGS84	precise	Pascal Provost	2018-07-13	2018	Pan trap	Halictidae	Lasioglossum	Lasioglossum calceatum	Lasioglossum calceatum (Scopoli, 1763)	Mael Garrin	2	F
Côtes d’Armor	Perros-Guirec	Sept-Îles	Île aux Moines	-3.492004230526815	48.87895477896406	WGS84	precise	Mathieu Lagarde, Cyril Courtial, Philippe Loncle	2018-07-25	2018	Net	Halictidae	Lasioglossum	Lasioglossum calceatum	Lasioglossum calceatum (Scopoli, 1763)	Mael Garrin	3	F
Finistère	Le Conquet	Molène	Île de Trielen	-4.936481156783893	48.372688230568855	WGS84	precise	Gwenael L’Harant, Mael Garrin	2021-07-29	2021	Net	Halictidae	Lasioglossum	Lasioglossum calceatum	Lasioglossum calceatum (Scopoli, 1763)	Mael Garrin	3	F
Finistère	Île-Molène	Molène	Molène	-4.95723	48.39772499998527	WGS84	precise	Mael Garrin	2016-07-07	2016	Net	Halictidae	Lasioglossum	Lasioglossum calceatum	Lasioglossum calceatum (Scopoli, 1763)	Mael Garrin	1	F
Finistère	Île-Molène	Molène	Molène	-4.960369999999999	48.401000999985264	WGS84	precise	Mael Garrin	2016-07-07	2016	Net	Halictidae	Lasioglossum	Lasioglossum calceatum	Lasioglossum calceatum (Scopoli, 1763)	Mael Garrin	1	F
Finistère	Ouessant	(none)	Ouessant	-5.108728	48.441671999985374	WGS84	precise	Mael Garrin	2015-08-30	2015	Net	Halictidae	Lasioglossum	Lasioglossum calceatum	Lasioglossum calceatum (Scopoli, 1763)	Mael Garrin	1	M
Finistère	Ouessant	(none)	Ouessant	-5.1233	48.457099999985395	WGS84	precise	Mael Garrin	2015-08-30	2015	Net	Halictidae	Lasioglossum	Lasioglossum calceatum	Lasioglossum calceatum (Scopoli, 1763)	Mael Garrin	1	M
Finistère	Ouessant	(none)	Ouessant	-5.124499999999999	48.4580999999854	WGS84	precise	Mael Garrin	2017-05-02	2017	Net	Halictidae	Lasioglossum	Lasioglossum calceatum	Lasioglossum calceatum (Scopoli, 1763)	Mael Garrin	1	F
Finistère	Ouessant	(none)	Ouessant	-5.042899999999998	48.463199999985406	WGS84	precise	Parc Naturel Régional d’Armorique	2017-06-12	2017	Pan trap	Halictidae	Lasioglossum	Lasioglossum calceatum	Lasioglossum calceatum (Scopoli, 1763)	Mael Garrin	1	F
Finistère	Ouessant	(none)	Ouessant	-5.051399999999998	48.4590999999854	WGS84	precise	Mael Garrin	2017-06-15	2017	Net	Halictidae	Lasioglossum	Lasioglossum calceatum	Lasioglossum calceatum (Scopoli, 1763)	Mael Garrin	1	F
Finistère	Ouessant	(none)	Ouessant	-5.0906	48.44329999998537	WGS84	precise	Parc Naturel Régional d’Armorique	2017-08-21	2017	Malaise trap	Halictidae	Lasioglossum	Lasioglossum calceatum	Lasioglossum calceatum (Scopoli, 1763)	David Genoud	1	F
Morbihan	Groix	(none)	Groix	-3.4393412911	47.6400539462	WGS84	precise	Arnaud Le Nevé	2021-08-24	2021	Net	Halictidae	Lasioglossum	Lasioglossum fulvicorne	Lasioglossum fulvicorne (Kirby, 1802)	David Genoud	1	M
Morbihan	Groix	(none)	Groix	-3.439553876	47.6284763387	WGS84	precise	Violette Le Féon	2021-08-24	2021	Net	Halictidae	Lasioglossum	Lasioglossum fulvicorne	Lasioglossum fulvicorne (Kirby, 1802)	David Genoud	1	M
Morbihan	Groix	(none)	Groix	-3.4322122357	47.6409256445	WGS84	precise	Arnaud Le Nevé	2021-08-26	2021	Net	Halictidae	Lasioglossum	Lasioglossum fulvicorne	Lasioglossum fulvicorne (Kirby, 1802)	David Genoud	2	F, M
Morbihan	Groix	(none)	Groix	-3.4847058965	47.6490588618	WGS84	precise	Violette Le Féon, Christian Bargain	2022-03-26	2022	Net	Halictidae	Lasioglossum	Lasioglossum fulvicorne	Lasioglossum fulvicorne (Kirby, 1802)	David Genoud	4	F
Morbihan	Groix	(none)	Groix	-3.5007371183	47.6522857539	WGS84	precise	Violette Le Féon	2022-03-27	2022	Net	Halictidae	Lasioglossum	Lasioglossum fulvicorne	Lasioglossum fulvicorne (Kirby, 1802)	David Genoud	1	F
Morbihan	Groix	(none)	Groix	-3.484069332	47.648852408	WGS84	precise	Violette Le Féon, Christian Bargain, David Genoud, Benoît Geslin	2024-04-17	2024	Net	Halictidae	Lasioglossum	Lasioglossum fulvicorne	Lasioglossum fulvicorne (Kirby, 1802)	David Genoud	2	F
Morbihan	Groix	(none)	Groix	-3.478840214	47.631417412	WGS84	precise	Violette Le Féon, Christian Bargain, David Genoud, Benoît Geslin	2024-04-18	2024	Net	Halictidae	Lasioglossum	Lasioglossum fulvicorne	Lasioglossum fulvicorne (Kirby, 1802)	David Genoud	20	F
Morbihan	Groix	(none)	Groix	-3.478840214	47.631417412	WGS84	precise	Violette Le Féon, Christian Bargain, David Genoud, Benoît Geslin	2024-04-18	2024	Net	Halictidae	Lasioglossum	Lasioglossum fulvicorne	Lasioglossum fulvicorne (Kirby, 1802)	David Genoud	1	F
Morbihan	Groix	(none)	Groix	-3.482562093	47.635241705	WGS84	precise	Violette Le Féon, Christian Bargain, David Genoud, Benoît Geslin	2024-04-18	2024	Net	Halictidae	Lasioglossum	Lasioglossum fulvicorne	Lasioglossum fulvicorne (Kirby, 1802)	David Genoud	1	F
Morbihan	Hoedic	Houat-Hoedic	Hoedic	-2.875518	47.339941	WGS84	centroid	GRETIA	2011-05-03	2011	Yellow pan trap	Halictidae	Lasioglossum	Lasioglossum griseolum	Lasioglossum griseolum (Morawitz, 1872)	Matthieu Aubert	2	F
Morbihan	Hoedic	Houat-Hoedic	Hoedic	-2.875518	47.339941	WGS84	centroid	GRETIA	2011-05-31	2011	Barber pitfall trap	Halictidae	Lasioglossum	Lasioglossum griseolum	Lasioglossum griseolum (Morawitz, 1872)	Matthieu Aubert	1	F
Morbihan	Hoedic	Houat-Hoedic	Hoedic	-2.875518	47.339941	WGS84	centroid	GRETIA	2011-06-27	2011	Barber pitfall trap	Halictidae	Lasioglossum	Lasioglossum griseolum	Lasioglossum griseolum (Morawitz, 1872)	Matthieu Aubert	2	F
Morbihan	Hoedic	Houat-Hoedic	Hoedic	-2.875518	47.339941	WGS84	centroid	GRETIA	2011-07-08	2011	Barber pitfall trap	Halictidae	Lasioglossum	Lasioglossum griseolum	Lasioglossum griseolum (Morawitz, 1872)	Matthieu Aubert	2	F
Morbihan	Île-d’Houat	Houat-Hoedic	Houat	-2.96778	47.390277	WGS84	centroid	Anthony Stoquert	2016	2016	Net	Halictidae	Lasioglossum	Lasioglossum griseolum	Lasioglossum griseolum (Morawitz, 1872)	David Genoud	1	M
Morbihan	Bangor	(none)	Belle-Île-en-Mer	-3.168099999999999	47.30289999998249	WGS84	precise	Mael Garrin	2017-05-10	2017	Net	Halictidae	Lasioglossum	Lasioglossum interruptum	Lasioglossum interruptum (Panzer, 1798)	Mael Garrin	1	F
Morbihan	Bangor	(none)	Belle-Île-en-Mer	-3.1692000000000005	47.3019999999825	WGS84	precise	Mael Garrin	2017-05-10	2017	Net	Halictidae	Lasioglossum	Lasioglossum interruptum	Lasioglossum interruptum (Panzer, 1798)	Mael Garrin	1	F
Morbihan	Sauzon	(none)	Belle-Île-en-Mer	-3.233199999999998	47.326199999982556	WGS84	precise	Mael Garrin	2017-06-17	2017	Net	Halictidae	Lasioglossum	Lasioglossum interruptum	Lasioglossum interruptum (Panzer, 1798)	Mael Garrin	1	F
Morbihan	Bangor	(none)	Belle-Île-en-Mer	-3.200585	47.312205	WGS84	precise	David Genoud	24/07/2017	2017	Net	Halictidae	Lasioglossum	Lasioglossum interruptum	Lasioglossum interruptum (Panzer, 1798)	David Genoud	1	F
Morbihan	Hoedic	Houat-Hoedic	Hoedic	-2.875415	47.335866	WGS84	precise	David Genoud	2017-07-31	2017	Net	Halictidae	Lasioglossum	Lasioglossum interruptum	Lasioglossum interruptum (Panzer, 1798)	David Genoud	1	F
Morbihan	Groix	(none)	Groix	-3.4996033731	47.6451501246	WGS84	precise	Violette Le Féon	2022-03-26	2022	Net	Halictidae	Lasioglossum	Lasioglossum laticeps	Lasioglossum laticeps (Schenck, 1869)	David Genoud	1	F
Morbihan	Groix	(none)	Groix	-3.439553876	47.6284763387	WGS84	precise	Violette Le Féon, Christian Bargain, David Genoud, Benoît Geslin	2024-04-17	2024	Net	Halictidae	Lasioglossum	Lasioglossum laticeps	Lasioglossum laticeps (Schenck, 1869)	David Genoud	1	F
Morbihan	Groix	(none)	Groix	-3.441246607	47.627950086	WGS84	precise	Violette Le Féon, Christian Bargain, David Genoud, Benoît Geslin	2024-04-17	2024	Net	Halictidae	Lasioglossum	Lasioglossum laticeps	Lasioglossum laticeps (Schenck, 1869)	David Genoud	1	F
Morbihan	Groix	(none)	Groix	-3.433568561	47.640022514	WGS84	precise	Violette Le Féon, Christian Bargain, David Genoud, Benoît Geslin	2024-04-18	2024	Net	Halictidae	Lasioglossum	Lasioglossum laticeps	Lasioglossum laticeps (Schenck, 1869)	David Genoud	1	F
Morbihan	Groix	(none)	Groix	-3.482562093	47.635241705	WGS84	precise	Violette Le Féon, Christian Bargain, David Genoud, Benoît Geslin	2024-04-18	2024	Net	Halictidae	Lasioglossum	Lasioglossum laticeps	Lasioglossum laticeps (Schenck, 1869)	David Genoud	1	F
Morbihan	Groix	(none)	Groix	-3.418857511	47.632899751	WGS84	precise	Violette Le Féon, Christian Bargain, David Genoud, Benoît Geslin	2024-04-19	2024	Net	Halictidae	Lasioglossum	Lasioglossum laticeps	Lasioglossum laticeps (Schenck, 1869)	David Genoud	1	F
Morbihan	Groix	(none)	Groix	-3.441246607	47.627950086	WGS84	precise	Violette Le Féon, Christian Bargain, David Genoud, Benoît Geslin	2024-06-29	2024	Net	Halictidae	Lasioglossum	Lasioglossum laticeps	Lasioglossum laticeps (Schenck, 1869)	David Genoud	1	F
Morbihan	Groix	(none)	Groix	-3.478840214	47.631417412	WGS84	precise	Violette Le Féon, Christian Bargain, David Genoud, Benoît Geslin	2024-06-29	2024	Net	Halictidae	Lasioglossum	Lasioglossum laticeps	Lasioglossum laticeps (Schenck, 1869)	David Genoud	1	F
Morbihan	Groix	(none)	Groix	-3.4237180927	47.6210536392	WGS84	precise	Violette Le Féon	2022-07-08	2022	Net	Halictidae	Lasioglossum	Lasioglossum lativentre	Lasioglossum lativentre (Schenck, 1853)	Matthieu Aubert	1	F
Morbihan	Groix	(none)	Groix	-3.478840214	47.631417412	WGS84	precise	Violette Le Féon, Christian Bargain, David Genoud, Benoît Geslin	2024-04-17	2024	Net	Halictidae	Lasioglossum	Lasioglossum lativentre	Lasioglossum lativentre (Schenck, 1853)	David Genoud	1	F
Morbihan	Groix	(none)	Groix	-3.484069332	47.648852408	WGS84	precise	Violette Le Féon, Christian Bargain, David Genoud, Benoît Geslin	2024-04-17	2024	Net	Halictidae	Lasioglossum	Lasioglossum lativentre	Lasioglossum lativentre (Schenck, 1853)	David Genoud	1	F
Morbihan	Groix	(none)	Groix	-3.481160652	47.632881978	WGS84	precise	Violette Le Féon, Christian Bargain, David Genoud, Benoît Geslin	2024-04-18	2024	Net	Halictidae	Lasioglossum	Lasioglossum lativentre	Lasioglossum lativentre (Schenck, 1853)	David Genoud	1	F
Morbihan	Groix	(none)	Groix	-3.451875993	47.631577903	WGS84	precise	Violette Le Féon, Christian Bargain, David Genoud, Benoît Geslin	2024-06-29	2024	Net	Halictidae	Lasioglossum	Lasioglossum lativentre	Lasioglossum lativentre (Schenck, 1853)	David Genoud	1	M
Morbihan	Hoedic	Houat-Hoedic	Hoedic	-2.875518	47.339941	WGS84	centroid	Anthony Stoquert	2015	2015	Net	Halictidae	Lasioglossum	Lasioglossum lativentre	Lasioglossum lativentre (Schenck, 1853)	David Genoud	2	F
Morbihan	Île-d’Houat	Houat-Hoedic	Houat	-2.96778	47.390277	WGS84	centroid	Anthony Stoquert	2016	2016	Net	Halictidae	Lasioglossum	Lasioglossum lativentre	Lasioglossum lativentre (Schenck, 1853)	David Genoud	1	F
Morbihan	Groix	(none)	Groix	-3.4238653269	47.6209861487	WGS84	precise	Violette Le Féon	2021-08-24	2021	Net	Halictidae	Lasioglossum	Lasioglossum leucopus	Lasioglossum leucopus (Kirby, 1802)	David Genoud	2	F
Morbihan	Île-d’Houat	Houat-Hoedic	Houat	-2.96778	47.390277	WGS84	centroid	Anthony Stoquert	2016	2016	Net	Halictidae	Lasioglossum	Lasioglossum leucopus	Lasioglossum leucopus (Kirby, 1802)	David Genoud	2	F, M
Finistère	Ouessant	(none)	Ouessant	-5.078299999999999	48.45339999998539	WGS84	precise	François Quénot	2017-05-25	2017	Pan trap	Halictidae	Lasioglossum	Lasioglossum leucopus	Lasioglossum leucopus (Kirby, 1802)	Mael Garrin	1	F
Finistère	Ouessant	(none)	Ouessant	-5.0928	48.4516999999854	WGS84	precise	Mael Garrin	2017-06-15	2017	Net	Halictidae	Lasioglossum	Lasioglossum leucopus	Lasioglossum leucopus (Kirby, 1802)	Mael Garrin	1	F
Morbihan	Sauzon	(none)	Belle-Île-en-Mer	-3.2592	47.3632999999827	WGS84	precise	Mael Garrin	2017-06-18	2017	Net	Halictidae	Lasioglossum	Lasioglossum leucozonium	Lasioglossum leucozonium (Schrank, 1781)	Mael Garrin	1	F
Morbihan	Groix	(none)	Groix	-3.4574359846	47.639444328	WGS84	precise	Violette Le Féon	2021-06-12	2021	Net	Halictidae	Lasioglossum	Lasioglossum leucozonium	Lasioglossum leucozonium (Schrank, 1781)	David Genoud	2	F
Morbihan	Groix	(none)	Groix	-3.484069332	47.648852408	WGS84	precise	Violette Le Féon, Christian Bargain, David Genoud, Benoît Geslin	2024-04-17	2024	Net	Halictidae	Lasioglossum	Lasioglossum leucozonium	Lasioglossum leucozonium (Schrank, 1781)	David Genoud	1	F
Morbihan	Groix	(none)	Groix	-3.445667245	47.627567436	WGS84	precise	Violette Le Féon, Christian Bargain, David Genoud, Benoît Geslin	2024-06-29	2024	Net	Halictidae	Lasioglossum	Lasioglossum leucozonium	Lasioglossum leucozonium (Schrank, 1781)	David Genoud	1	F
Morbihan	Île-d’Houat	Houat-Hoedic	Houat	-2.96778	47.390277	WGS84	centroid	Anthony Stoquert	2016	2016	Net	Halictidae	Lasioglossum	Lasioglossum leucozonium	Lasioglossum leucozonium (Schrank, 1781)	David Genoud	6	F
Côtes d’Armor	Pleumeur-Bodou	(none)	Île Aganton	-3.5934000000000004	48.800199999986184	WGS84	precise	Mael Garrin	2018-08-28	2018	Net	Halictidae	Lasioglossum	Lasioglossum leucozonium	Lasioglossum leucozonium (Schrank, 1781)	Mael Garrin	1	F
Finistère	Ouessant	(none)	Ouessant	-5.086133066670204	48.454602885703466	WGS84	precise	Willy Raitière	2013-10-05	2013	Pan trap	Halictidae	Lasioglossum	Lasioglossum leucozonium	Lasioglossum leucozonium (Schrank, 1781)	Mael Garrin	1	F
Finistère	Ouessant	(none)	Ouessant	-5.1233	48.457099999985395	WGS84	precise	Mael Garrin	2015-08-30	2015	Net	Halictidae	Lasioglossum	Lasioglossum leucozonium	Lasioglossum leucozonium (Schrank, 1781)	Mael Garrin	2	M
Finistère	Ouessant	(none)	Ouessant	-5.087914	48.4430949999854	WGS84	precise	Mael Garrin	2016-07-05	2016	Net	Halictidae	Lasioglossum	Lasioglossum leucozonium	Lasioglossum leucozonium (Schrank, 1781)	Mael Garrin	1	F
Finistère	Ouessant	(none)	Ouessant	-5.108728	48.4416719999854	WGS84	precise	Mael Garrin	2016-07-06	2016	Net	Halictidae	Lasioglossum	Lasioglossum leucozonium	Lasioglossum leucozonium (Schrank, 1781)	Mael Garrin	1	F
Finistère	Ouessant	(none)	Ouessant	-5.136400000000001	48.45049999998538	WGS84	precise	Mael Garrin	2017-06-15	2017	Net	Halictidae	Lasioglossum	Lasioglossum leucozonium	Lasioglossum leucozonium (Schrank, 1781)	Mael Garrin	1	F
Finistère	Fouesnant	Archipel des Glénan	Saint-Nicolas des Glénan	-4.000526	47.724120	WGS84	precise	Thibault Ramage	2017-05-09	2017	Net	Halictidae	Lasioglossum	Lasioglossum leucozonium	Lasioglossum leucozonium (Schrank, 1781)	Thibault Ramage	1	Unknown
Finistère	Fouesnant	Archipel des Glénan	Saint-Nicolas des Glénan	-4.000526	47.724120	WGS84	precise	Thibault Ramage	2017-06-08	2017	Net	Halictidae	Lasioglossum	Lasioglossum leucozonium	Lasioglossum leucozonium (Schrank, 1781)	Thibault Ramage	4	Unknown
Finistère	Fouesnant	Archipel des Glénan	Saint-Nicolas des Glénan	-3.999199	47.724517	WGS84	precise	Thibault Ramage	2018-05-07	2018	Net	Halictidae	Lasioglossum	Lasioglossum leucozonium	Lasioglossum leucozonium (Schrank, 1781)	Thibault Ramage	1	Unknown
Morbihan	Sauzon	(none)	Belle-Île-en-Mer	-3.2412999999999985	47.38289999998272	WGS84	precise	Mael Garrin	2017-07-04	2017	Net	Halictidae	Lasioglossum	Lasioglossum malachurum	Lasioglossum malachurum (Kirby, 1802)	Mael Garrin	1	F
Morbihan	Groix	(none)	Groix	-3.4499179769	47.6269445698	WGS84	precise	Arnaud Le Nevé	2020-09-05	2020	Net	Halictidae	Lasioglossum	Lasioglossum malachurum	Lasioglossum malachurum (Kirby, 1802)	David Genoud	1	M
Morbihan	Groix	(none)	Groix	-3.4992291136	47.6458191425	WGS84	precise	Arnaud Le Nevé	2020-09-05	2020	Net	Halictidae	Lasioglossum	Lasioglossum malachurum	Lasioglossum malachurum (Kirby, 1802)	David Genoud	1	M
Morbihan	Groix	(none)	Groix	-3.5113780404	47.6507512118	WGS84	precise	Violette Le Féon	2021-06-11	2021	Net	Halictidae	Lasioglossum	Lasioglossum malachurum	Lasioglossum malachurum (Kirby, 1802)	David Genoud	8	F
Morbihan	Groix	(none)	Groix	-3.5118085539	47.6494707219	WGS84	precise	Violette Le Féon	2021-06-11	2021	Net	Halictidae	Lasioglossum	Lasioglossum malachurum	Lasioglossum malachurum (Kirby, 1802)	David Genoud	5	F
Morbihan	Groix	(none)	Groix	-3.5121081839	47.6501325839	WGS84	precise	Violette Le Féon	2021-06-11	2021	Net	Halictidae	Lasioglossum	Lasioglossum malachurum	Lasioglossum malachurum (Kirby, 1802)	David Genoud	1	F
Morbihan	Groix	(none)	Groix	-3.4321961243	47.6310679199	WGS84	precise	Violette Le Féon	2021-06-12	2021	Net	Halictidae	Lasioglossum	Lasioglossum malachurum	Lasioglossum malachurum (Kirby, 1802)	David Genoud	1	F
Morbihan	Groix	(none)	Groix	-3.4408524198	47.6424957108	WGS84	precise	Violette Le Féon	2021-06-12	2021	Net	Halictidae	Lasioglossum	Lasioglossum malachurum	Lasioglossum malachurum (Kirby, 1802)	David Genoud	1	F
Morbihan	Groix	(none)	Groix	-3.474881205	47.639850889	WGS84	precise	Violette Le Féon	2021-06-12	2021	Net	Halictidae	Lasioglossum	Lasioglossum malachurum	Lasioglossum malachurum (Kirby, 1802)	David Genoud	1	F
Morbihan	Groix	(none)	Groix	-3.4847058965	47.6490588618	WGS84	precise	Violette Le Féon	2021-06-12	2021	Net	Halictidae	Lasioglossum	Lasioglossum malachurum	Lasioglossum malachurum (Kirby, 1802)	David Genoud	1	F
Morbihan	Groix	(none)	Groix	-3.4237180927	47.6210536392	WGS84	precise	Violette Le Féon	2021-06-13	2021	Net	Halictidae	Lasioglossum	Lasioglossum malachurum	Lasioglossum malachurum (Kirby, 1802)	David Genoud	7	F
Morbihan	Groix	(none)	Groix	-3.4238653269	47.6209861487	WGS84	precise	Violette Le Féon	2021-06-13	2021	Net	Halictidae	Lasioglossum	Lasioglossum malachurum	Lasioglossum malachurum (Kirby, 1802)	David Genoud	1	F
Morbihan	Groix	(none)	Groix	-3.4237180927	47.6210536392	WGS84	precise	Violette Le Féon	2021-08-24	2021	Net	Halictidae	Lasioglossum	Lasioglossum malachurum	Lasioglossum malachurum (Kirby, 1802)	David Genoud	1	M
Morbihan	Groix	(none)	Groix	-3.4238653269	47.6209861487	WGS84	precise	Violette Le Féon	2021-08-24	2021	Net	Halictidae	Lasioglossum	Lasioglossum malachurum	Lasioglossum malachurum (Kirby, 1802)	David Genoud	1	F
Morbihan	Groix	(none)	Groix	-3.4393412911	47.6400539462	WGS84	precise	Arnaud Le Nevé	2021-08-24	2021	Net	Halictidae	Lasioglossum	Lasioglossum malachurum	Lasioglossum malachurum (Kirby, 1802)	David Genoud	1	M
Morbihan	Groix	(none)	Groix	-3.5118085539	47.6494707219	WGS84	precise	Violette Le Féon	2021-08-25	2021	Net	Halictidae	Lasioglossum	Lasioglossum malachurum	Lasioglossum malachurum (Kirby, 1802)	David Genoud	2	M
Morbihan	Groix	(none)	Groix	-3.4574359846	47.639444328	WGS84	precise	Christian Bargain	2022-03-26	2022	Net	Halictidae	Lasioglossum	Lasioglossum malachurum	Lasioglossum malachurum (Kirby, 1802)	David Genoud	1	F
Morbihan	Groix	(none)	Groix	-3.5118085539	47.6494707219	WGS84	precise	Violette Le Féon	2022-03-27	2022	Net	Halictidae	Lasioglossum	Lasioglossum malachurum	Lasioglossum malachurum (Kirby, 1802)	David Genoud	5	F
Morbihan	Groix	(none)	Groix	-3.5122951735	47.6494763777	WGS84	precise	Violette Le Féon	2022-03-27	2022	Net	Halictidae	Lasioglossum	Lasioglossum malachurum	Lasioglossum malachurum (Kirby, 1802)	David Genoud	1	F
Morbihan	Groix	(none)	Groix	-3.4238653269	47.6209861487	WGS84	precise	Violette Le Féon	2022-03-28	2022	Net	Halictidae	Lasioglossum	Lasioglossum malachurum	Lasioglossum malachurum (Kirby, 1802)	David Genoud	7	F
Morbihan	Groix	(none)	Groix	-3.4248968518	47.6220893671	WGS84	precise	Violette Le Féon	2022-03-28	2022	Net	Halictidae	Lasioglossum	Lasioglossum malachurum	Lasioglossum malachurum (Kirby, 1802)	David Genoud	3	F
Morbihan	Groix	(none)	Groix	-3.4796713065	47.6400619111	WGS84	precise	Christian Bargain	2022-04-21	2022	Net	Halictidae	Lasioglossum	Lasioglossum malachurum	Lasioglossum malachurum (Kirby, 1802)	Matthieu Aubert	1	F
Morbihan	Groix	(none)	Groix	-3.421609	47.637522	WGS84	precise	Franck Herbrecht	2022-07-07	2022	Yellow pan trap	Halictidae	Lasioglossum	Lasioglossum malachurum	Lasioglossum malachurum (Kirby, 1802)	Mael Garrin	1	F
Morbihan	Groix	(none)	Groix	-3.4238653269	47.6209861487	WGS84	precise	Violette Le Féon	2022-07-08	2022	Net	Halictidae	Lasioglossum	Lasioglossum malachurum	Lasioglossum malachurum (Kirby, 1802)	Matthieu Aubert	2	F
Morbihan	Groix	(none)	Groix	-3.5118085539	47.6494707219	WGS84	precise	Violette Le Féon	2022-07-08	2022	Net	Halictidae	Lasioglossum	Lasioglossum malachurum	Lasioglossum malachurum (Kirby, 1802)	Matthieu Aubert	1	F
Morbihan	Groix	(none)	Groix	-3.420800498	47.63629256	WGS84	precise	Violette Le Féon	2023-07-01	2023	Net	Halictidae	Lasioglossum	Lasioglossum malachurum	Lasioglossum malachurum (Kirby, 1802)	Mael Garrin	3	F
Morbihan	Groix	(none)	Groix	-3.479092	47.631503	WGS84	precise	Violette Le Féon	2023-07-02	2023	Net	Halictidae	Lasioglossum	Lasioglossum malachurum	Lasioglossum malachurum (Kirby, 1802)	Mael Garrin	10	F
Morbihan	Groix	(none)	Groix	-3.423574028	47.62123359	WGS84	precise	Violette Le Féon, Christian Bargain, David Genoud, Benoît Geslin	2024-04-16	2024	Net	Halictidae	Lasioglossum	Lasioglossum malachurum	Lasioglossum malachurum (Kirby, 1802)	David Genoud	10	F
Morbihan	Groix	(none)	Groix	-3.452966731	47.643578102	WGS84	precise	Violette Le Féon, Christian Bargain, David Genoud, Benoît Geslin	2024-04-17	2024	Net	Halictidae	Lasioglossum	Lasioglossum malachurum	Lasioglossum malachurum (Kirby, 1802)	David Genoud	20	F
Morbihan	Groix	(none)	Groix	-3.478840214	47.631417412	WGS84	precise	Violette Le Féon, Christian Bargain, David Genoud, Benoît Geslin	2024-04-17	2024	Net	Halictidae	Lasioglossum	Lasioglossum malachurum	Lasioglossum malachurum (Kirby, 1802)	David Genoud	20	F
Morbihan	Groix	(none)	Groix	-3.484069332	47.648852408	WGS84	precise	Violette Le Féon, Christian Bargain, David Genoud, Benoît Geslin	2024-04-17	2024	Net	Halictidae	Lasioglossum	Lasioglossum malachurum	Lasioglossum malachurum (Kirby, 1802)	David Genoud	1	F
Morbihan	Groix	(none)	Groix	-3.420742126	47.634647731	WGS84	precise	Violette Le Féon, Christian Bargain, David Genoud, Benoît Geslin	2024-04-18	2024	Net	Halictidae	Lasioglossum	Lasioglossum malachurum	Lasioglossum malachurum (Kirby, 1802)	David Genoud	1	F
Morbihan	Groix	(none)	Groix	-3.433568561	47.640022514	WGS84	precise	Violette Le Féon, Christian Bargain, David Genoud, Benoît Geslin	2024-04-18	2024	Net	Halictidae	Lasioglossum	Lasioglossum malachurum	Lasioglossum malachurum (Kirby, 1802)	David Genoud	1	F
Morbihan	Groix	(none)	Groix	-3.462953001	47.623269327	WGS84	precise	Violette Le Féon, Christian Bargain, David Genoud, Benoît Geslin	2024-04-18	2024	Net	Halictidae	Lasioglossum	Lasioglossum malachurum	Lasioglossum malachurum (Kirby, 1802)	David Genoud	50	F
Morbihan	Groix	(none)	Groix	-3.478840214	47.631417412	WGS84	precise	Violette Le Féon, Christian Bargain, David Genoud, Benoît Geslin	2024-04-18	2024	Net	Halictidae	Lasioglossum	Lasioglossum malachurum	Lasioglossum malachurum (Kirby, 1802)	David Genoud	1	F
Morbihan	Groix	(none)	Groix	-3.5118085539	47.6494707219	WGS84	precise	Violette Le Féon, Christian Bargain, David Genoud, Benoît Geslin	2024-04-18	2024	Net	Halictidae	Lasioglossum	Lasioglossum malachurum	Lasioglossum malachurum (Kirby, 1802)	David Genoud	1	F
Morbihan	Groix	(none)	Groix	-3.416858523	47.634043023	WGS84	precise	Violette Le Féon, Christian Bargain, David Genoud, Benoît Geslin	2024-04-19	2024	Net	Halictidae	Lasioglossum	Lasioglossum malachurum	Lasioglossum malachurum (Kirby, 1802)	David Genoud	2	F
Morbihan	Groix	(none)	Groix	-3.418857511	47.632899751	WGS84	precise	Violette Le Féon, Christian Bargain, David Genoud, Benoît Geslin	2024-04-19	2024	Net	Halictidae	Lasioglossum	Lasioglossum malachurum	Lasioglossum malachurum (Kirby, 1802)	David Genoud	1	F
Morbihan	Groix	(none)	Groix	-3.420742126	47.634647731	WGS84	precise	Violette Le Féon, Christian Bargain, David Genoud, Benoît Geslin	2024-06-28	2024	Net	Halictidae	Lasioglossum	Lasioglossum malachurum	Lasioglossum malachurum (Kirby, 1802)	David Genoud	1	F
Morbihan	Groix	(none)	Groix	-3.478840214	47.631417412	WGS84	precise	Violette Le Féon, Christian Bargain, David Genoud, Benoît Geslin	2024-06-29	2024	Net	Halictidae	Lasioglossum	Lasioglossum malachurum	Lasioglossum malachurum (Kirby, 1802)	David Genoud	1	F
Morbihan	Hoedic	Houat-Hoedic	Hoedic	-2.875518	47.339941	WGS84	centroid	Anthony Stoquert	2015	2015	Net	Halictidae	Lasioglossum	Lasioglossum malachurum	Lasioglossum malachurum (Kirby, 1802)	David Genoud	4	F
Morbihan	Hoedic	Houat-Hoedic	Hoedic	-2.877196	47.338298	WGS84	precise	Violette Le Féon	2009-04-12	2009	Net	Halictidae	Lasioglossum	Lasioglossum malachurum	Lasioglossum malachurum (Kirby, 1802)	Alain Pauly	1	F
Morbihan	Hoedic	Houat-Hoedic	Hoedic	-2.875518	47.339941	WGS84	centroid	GRETIA	2011-07-08	2011	Yellow pan trap	Halictidae	Lasioglossum	Lasioglossum malachurum	Lasioglossum malachurum (Kirby, 1802)	Matthieu Aubert	2	F
Morbihan	Hoedic	Houat-Hoedic	Hoedic	-2.877196	47.338298	WGS84	precise	Violette Le Féon	2013-08-26	2013	Net	Halictidae	Lasioglossum	Lasioglossum malachurum	Lasioglossum malachurum (Kirby, 1802)	David Genoud	2	M
Morbihan	Île-d’Houat	Houat-Hoedic	Houat	-2.96778	47.390277	WGS84	centroid	Anthony Stoquert	2016	2016	Net	Halictidae	Lasioglossum	Lasioglossum malachurum	Lasioglossum malachurum (Kirby, 1802)	David Genoud	6	F
Morbihan	Île-d’Houat	Houat-Hoedic	Houat	-2.96512	47.38877	WGS84	precise	Stéphane Vassel	2018-04-16	2018	Net	Halictidae	Lasioglossum	Lasioglossum malachurum	Lasioglossum malachurum (Kirby, 1802)	David Genoud	2	Unknown
Morbihan	Île-d’Houat	Houat-Hoedic	Houat	-2.98616	47.39628	WGS84	precise	Stéphane Vassel	2020-08-01	2020	Net	Halictidae	Lasioglossum	Lasioglossum malachurum	Lasioglossum malachurum (Kirby, 1802)	David Genoud	1	Unknown
Morbihan	Île-d’Houat	Houat-Hoedic	Houat	-2.96285	47.38827	WGS84	precise	Stéphane Vassel	2022-05-01	2022	Net	Halictidae	Lasioglossum	Lasioglossum malachurum	Lasioglossum malachurum (Kirby, 1802)	David Genoud	1	Unknown
Morbihan	Groix	(none)	Groix	-3.4515106475	47.6409926002	WGS84	precise	Violette Le Féon	2022-03-26	2022	Net	Halictidae	Lasioglossum	Lasioglossum medinai	Lasioglossum medinai (Vachal, 1895)	David Genoud	1	F
Morbihan	Groix	(none)	Groix	-3.452966731	47.643578102	WGS84	precise	Violette Le Féon, Christian Bargain, David Genoud, Benoît Geslin	2024-04-17	2024	Net	Halictidae	Lasioglossum	Lasioglossum medinai	Lasioglossum medinai (Vachal, 1895)	David Genoud	5	F
Morbihan	Groix	(none)	Groix	-3.423574028	47.62123359	WGS84	precise	Violette Le Féon, Christian Bargain, David Genoud, Benoît Geslin	2024-06-28	2024	Net	Halictidae	Lasioglossum	Lasioglossum medinai	Lasioglossum medinai (Vachal, 1895)	David Genoud	2	F, M
Morbihan	Groix	(none)	Groix	-3.439553876	47.6284763387	WGS84	precise	Violette Le Féon	2021-08-24	2021	Net	Halictidae	Lasioglossum	Lasioglossum mediterraneum	Lasioglossum mediterraneum (Bluthgen, 1926)	David Genoud	1	M
Morbihan	Groix	(none)	Groix	-3.416858523	47.634043023	WGS84	precise	Violette Le Féon, Christian Bargain, David Genoud, Benoît Geslin	2024-04-19	2024	Net	Halictidae	Lasioglossum	Lasioglossum mediterraneum	Lasioglossum mediterraneum (Bluthgen, 1926)	David Genoud	1	F
Morbihan	Groix	(none)	Groix	-3.441246607	47.627950086	WGS84	precise	Violette Le Féon, Christian Bargain, David Genoud, Benoît Geslin	2024-06-29	2024	Net	Halictidae	Lasioglossum	Lasioglossum mediterraneum	Lasioglossum mediterraneum (Bluthgen, 1926)	David Genoud	1	F
Morbihan	Île-d’Houat	Houat-Hoedic	Houat	-2.96778	47.390277	WGS84	centroid	Anthony Stoquert	2016	2016	Net	Halictidae	Lasioglossum	Lasioglossum mediterraneum	Lasioglossum mediterraneum (Bluthgen, 1926)	David Genoud	7	F, M
Morbihan	Île-d’Houat	Houat-Hoedic	Houat	-2.96512	47.38877	WGS84	precise	Stéphane Vassel	2018-04-16	2018	Net	Halictidae	Lasioglossum	Lasioglossum mediterraneum	Lasioglossum mediterraneum (Bluthgen, 1926)	David Genoud	2	Unknown
Côtes d’Armor	Perros-Guirec	Sept-Îles	Île aux Moines	-3.492004230526815	48.87895477896406	WGS84	precise	Pascal Provost	2018-08-06	2018	Pan trap	Halictidae	Lasioglossum	Lasioglossum mediterraneum	Lasioglossum mediterraneum (Bluthgen, 1926)	Mael Garrin, David Genoud	1	F
Morbihan	Sauzon	(none)	Belle-Île-en-Mer	-3.2592	47.36339999998265	WGS84	precise	Mael Garrin	2017-06-18	2017	Net	Halictidae	Lasioglossum	Lasioglossum minutissimum	Lasioglossum minutissimum (Kirby, 1802)	Mael Garrin	1	F
Morbihan	Groix	(none)	Groix	-3.445667245	47.627567436	WGS84	precise	Violette Le Féon, Christian Bargain, David Genoud, Benoît Geslin	2024-06-29	2024	Net	Halictidae	Lasioglossum	Lasioglossum minutissimum	Lasioglossum minutissimum (Kirby, 1802)	David Genoud	1	F
Morbihan	Hoedic	Houat-Hoedic	Hoedic	-2.875518	47.339941	WGS84	centroid	GRETIA	2011-05-03	2011	Yellow pan trap	Halictidae	Lasioglossum	Lasioglossum minutissimum	Lasioglossum minutissimum (Kirby, 1802)	Matthieu Aubert	2	F
Morbihan	Hoedic	Houat-Hoedic	Hoedic	-2.875518	47.339941	WGS84	centroid	GRETIA	2011-05-16	2011	Barber pitfall trap	Halictidae	Lasioglossum	Lasioglossum minutissimum	Lasioglossum minutissimum (Kirby, 1802)	Matthieu Aubert	2	F
Morbihan	Hoedic	Houat-Hoedic	Hoedic	-2.875518	47.339941	WGS84	centroid	GRETIA	2011-07-08	2011	Yellow pan trap, Barber pitfall trap	Halictidae	Lasioglossum	Lasioglossum minutissimum	Lasioglossum minutissimum (Kirby, 1802)	Matthieu Aubert	12	F
Côtes d’Armor	Pleumeur-Bodou	(none)	Île Aganton	-3.5967000000000002	48.799299999986204	WGS84	precise	Mael Garrin	2018-06-26	2018	Net	Halictidae	Lasioglossum	Lasioglossum minutissimum	Lasioglossum minutissimum (Kirby, 1802)	Mael Garrin	1	F
Finistère	Île-Molène	Molène	Molène	-4.960369999999999	48.401000999985264	WGS84	precise	Mael Garrin	2016-07-07	2016	Net	Halictidae	Lasioglossum	Lasioglossum minutissimum	Lasioglossum minutissimum (Kirby, 1802)	Mael Garrin	2	F
Finistère	Ouessant	(none)	Ouessant	-5.078299999999999	48.45339999998539	WGS84	precise	François Quénot	2017-05-25	2017	Pan trap	Halictidae	Lasioglossum	Lasioglossum minutissimum	Lasioglossum minutissimum (Kirby, 1802)	Mael Garrin	1	F
Finistère	Ouessant	(none)	Ouessant	-5.0718	48.48149999998545	WGS84	precise	Mael Garrin	2017-06-14	2017	Net	Halictidae	Lasioglossum	Lasioglossum minutissimum	Lasioglossum minutissimum (Kirby, 1802)	Mael Garrin	1	F
Finistère	Ouessant	(none)	Ouessant	-5.0928	48.4516999999854	WGS84	precise	Mael Garrin	2017-06-15	2017	Net	Halictidae	Lasioglossum	Lasioglossum minutissimum	Lasioglossum minutissimum (Kirby, 1802)	Mael Garrin	2	F
Finistère	Ouessant	(none)	Ouessant	-5.136400000000001	48.45049999998538	WGS84	precise	Mael Garrin	2017-06-15	2017	Net	Halictidae	Lasioglossum	Lasioglossum minutissimum	Lasioglossum minutissimum (Kirby, 1802)	Mael Garrin	1	F
Finistère	Ouessant	(none)	Ouessant	-5.060499999999999	48.47359999998545	WGS84	precise	Parc Naturel Régional d’Armorique	2017-08-09	2017	Pan trap	Halictidae	Lasioglossum	Lasioglossum minutissimum	Lasioglossum minutissimum (Kirby, 1802)	Mael Garrin	1	F
Morbihan	Locmaria	(none)	Belle-Île-en-Mer	-3.067	47.3003999999825	WGS84	precise	Mael Garrin	2017-05-10	2017	Net	Halictidae	Lasioglossum	Lasioglossum morio	Lasioglossum morio (Fabricius, 1793)	Mael Garrin	1	F
Morbihan	Sauzon	(none)	Belle-Île-en-Mer	-3.2352	47.3267999999826	WGS84	precise	Mael Garrin	2017-06-17	2017	Net	Halictidae	Lasioglossum	Lasioglossum morio	Lasioglossum morio (Fabricius, 1793)	Mael Garrin	1	F
Morbihan	Locmaria	(none)	Belle-Île-en-Mer	-3.1008	47.3155999999825	WGS84	precise	Mael Garrin	2017-07-03	2017	Net	Halictidae	Lasioglossum	Lasioglossum morio	Lasioglossum morio (Fabricius, 1793)	Mael Garrin	1	M
Morbihan	Groix	(none)	Groix	-3.4499179769	47.6269445698	WGS84	precise	Arnaud Le Nevé	2020-09-05	2020	Net	Halictidae	Lasioglossum	Lasioglossum morio	Lasioglossum morio (Fabricius, 1793)	David Genoud	2	F, M
Morbihan	Groix	(none)	Groix	-3.4574359846	47.639444328	WGS84	precise	Arnaud Le Nevé	2020-09-05	2020	Net	Halictidae	Lasioglossum	Lasioglossum morio	Lasioglossum morio (Fabricius, 1793)	David Genoud	1	M
Morbihan	Groix	(none)	Groix	-3.4847058965	47.6490588618	WGS84	precise	Arnaud Le Nevé	2020-09-05	2020	Net	Halictidae	Lasioglossum	Lasioglossum morio	Lasioglossum morio (Fabricius, 1793)	David Genoud	1	F
Morbihan	Groix	(none)	Groix	-3.5029126393	47.6519947933	WGS84	precise	Violette Le Féon	2021-06-11	2021	Net	Halictidae	Lasioglossum	Lasioglossum morio	Lasioglossum morio (Fabricius, 1793)	David Genoud	1	M
Morbihan	Groix	(none)	Groix	-3.4408524198	47.6424957108	WGS84	precise	Michel Lépine	2021-06-12	2021	Net	Halictidae	Lasioglossum	Lasioglossum morio	Lasioglossum morio (Fabricius, 1793)	David Genoud	1	F
Morbihan	Groix	(none)	Groix	-3.474881205	47.639850889	WGS84	precise	Violette Le Féon	2021-06-12	2021	Net	Halictidae	Lasioglossum	Lasioglossum morio	Lasioglossum morio (Fabricius, 1793)	David Genoud	1	F
Morbihan	Groix	(none)	Groix	-3.4237180927	47.6210536392	WGS84	precise	Violette Le Féon	2021-06-13	2021	Net	Halictidae	Lasioglossum	Lasioglossum morio	Lasioglossum morio (Fabricius, 1793)	David Genoud	2	F, M
Morbihan	Groix	(none)	Groix	-3.4284509638	47.6410020698	WGS84	precise	Arnaud Le Nevé	2021-08-25	2021	Net	Halictidae	Lasioglossum	Lasioglossum morio	Lasioglossum morio (Fabricius, 1793)	David Genoud	1	M
Morbihan	Groix	(none)	Groix	-3.4393412911	47.6400539462	WGS84	precise	Arnaud Le Nevé	2021-08-25	2021	Net	Halictidae	Lasioglossum	Lasioglossum morio	Lasioglossum morio (Fabricius, 1793)	David Genoud	1	M
Morbihan	Groix	(none)	Groix	-3.4322122357	47.6409256445	WGS84	precise	Arnaud Le Nevé	2021-08-26	2021	Net	Halictidae	Lasioglossum	Lasioglossum morio	Lasioglossum morio (Fabricius, 1793)	David Genoud	1	F
Morbihan	Groix	(none)	Groix	-3.498199864	47.6505490375	WGS84	precise	Violette Le Féon	2021-08-26	2021	Net	Halictidae	Lasioglossum	Lasioglossum morio	Lasioglossum morio (Fabricius, 1793)	David Genoud	2	M
Morbihan	Groix	(none)	Groix	-3.4987168059	47.6517252609	WGS84	precise	Violette Le Féon	2021-08-26	2021	Net	Halictidae	Lasioglossum	Lasioglossum morio	Lasioglossum morio (Fabricius, 1793)	David Genoud	1	F
Morbihan	Groix	(none)	Groix	-3.5007371183	47.6522857539	WGS84	precise	Violette Le Féon	2021-08-26	2021	Net	Halictidae	Lasioglossum	Lasioglossum morio	Lasioglossum morio (Fabricius, 1793)	David Genoud	1	M
Morbihan	Groix	(none)	Groix	-3.4515106475	47.6409926002	WGS84	precise	Violette Le Féon	2022-03-26	2022	Net	Halictidae	Lasioglossum	Lasioglossum morio	Lasioglossum morio (Fabricius, 1793)	David Genoud	1	F
Morbihan	Groix	(none)	Groix	-3.4847058965	47.6490588618	WGS84	precise	Violette Le Féon	2022-03-26	2022	Net	Halictidae	Lasioglossum	Lasioglossum morio	Lasioglossum morio (Fabricius, 1793)	David Genoud	1	F
Morbihan	Groix	(none)	Groix	-3.4728993091	47.6319165218	WGS84	precise	Christian Bargain	2022-04-22	2022	Net	Halictidae	Lasioglossum	Lasioglossum morio	Lasioglossum morio (Fabricius, 1793)	Matthieu Aubert	1	F
Morbihan	Groix	(none)	Groix	-3.421609	47.637522	WGS84	precise	Franck Herbrecht	2022-07-07	2022	Yellow pan trap	Halictidae	Lasioglossum	Lasioglossum morio	Lasioglossum morio (Fabricius, 1793)	Mael Garrin	2	F, M
Morbihan	Groix	(none)	Groix	-3.422687	47.637267	WGS84	precise	Franck Herbrecht	2022-07-07	2022	Yellow pan trap	Halictidae	Lasioglossum	Lasioglossum morio	Lasioglossum morio (Fabricius, 1793)	Mael Garrin	2	F, M
Morbihan	Groix	(none)	Groix	-3.426362	47.639521	WGS84	precise	Franck Herbrecht	2022-07-07	2022	Net	Halictidae	Lasioglossum	Lasioglossum morio	Lasioglossum morio (Fabricius, 1793)	Mael Garrin	2	M
Morbihan	Groix	(none)	Groix	-3.4237180927	47.6210536392	WGS84	precise	Violette Le Féon	2022-07-08	2022	Net	Halictidae	Lasioglossum	Lasioglossum morio	Lasioglossum morio (Fabricius, 1793)	Matthieu Aubert	1	M
Morbihan	Groix	(none)	Groix	-3.4238653269	47.6209861487	WGS84	precise	Violette Le Féon	2022-07-08	2022	Net	Halictidae	Lasioglossum	Lasioglossum morio	Lasioglossum morio (Fabricius, 1793)	Matthieu Aubert	7	F, M
Morbihan	Groix	(none)	Groix	-3.4240818972	47.6211294971	WGS84	precise	Violette Le Féon	2022-07-08	2022	Net	Halictidae	Lasioglossum	Lasioglossum morio	Lasioglossum morio (Fabricius, 1793)	Matthieu Aubert	1	M
Morbihan	Groix	(none)	Groix	-3.4531284445	47.6429041537	WGS84	precise	Julie Weissmann	2022-07-09	2022	Net	Halictidae	Lasioglossum	Lasioglossum morio	Lasioglossum morio (Fabricius, 1793)	Matthieu Aubert	1	F
Morbihan	Groix	(none)	Groix	-3.420800498	47.63629256	WGS84	precise	Violette Le Féon	2023-07-01	2023	Net	Halictidae	Lasioglossum	Lasioglossum morio	Lasioglossum morio (Fabricius, 1793)	Mael Garrin	1	F
Morbihan	Groix	(none)	Groix	-3.478840214	47.631417412	WGS84	precise	Violette Le Féon, Christian Bargain, David Genoud, Benoît Geslin	2024-04-17	2024	Net	Halictidae	Lasioglossum	Lasioglossum morio	Lasioglossum morio (Fabricius, 1793)	David Genoud	20	F
Morbihan	Groix	(none)	Groix	-3.484069332	47.648852408	WGS84	precise	Violette Le Féon, Christian Bargain, David Genoud, Benoît Geslin	2024-04-17	2024	Net	Halictidae	Lasioglossum	Lasioglossum morio	Lasioglossum morio (Fabricius, 1793)	David Genoud	1	F
Morbihan	Groix	(none)	Groix	-3.4393412911	47.6400539462	WGS84	precise	Violette Le Féon, Christian Bargain, David Genoud, Benoît Geslin	2024-04-18	2024	Net	Halictidae	Lasioglossum	Lasioglossum morio	Lasioglossum morio (Fabricius, 1793)	David Genoud	1	F
Morbihan	Groix	(none)	Groix	-3.478840214	47.631417412	WGS84	precise	Violette Le Féon, Christian Bargain, David Genoud, Benoît Geslin	2024-04-18	2024	Net	Halictidae	Lasioglossum	Lasioglossum morio	Lasioglossum morio (Fabricius, 1793)	David Genoud	1	F
Morbihan	Groix	(none)	Groix	-3.481160652	47.632881978	WGS84	precise	Violette Le Féon, Christian Bargain, David Genoud, Benoît Geslin	2024-04-18	2024	Net	Halictidae	Lasioglossum	Lasioglossum morio	Lasioglossum morio (Fabricius, 1793)	David Genoud	50	F
Morbihan	Groix	(none)	Groix	-3.482562093	47.635241705	WGS84	precise	Violette Le Féon, Christian Bargain, David Genoud, Benoît Geslin	2024-04-18	2024	Net	Halictidae	Lasioglossum	Lasioglossum morio	Lasioglossum morio (Fabricius, 1793)	David Genoud	2	F
Morbihan	Groix	(none)	Groix	-3.5118085539	47.6494707219	WGS84	precise	Violette Le Féon, Christian Bargain, David Genoud, Benoît Geslin	2024-04-18	2024	Net	Halictidae	Lasioglossum	Lasioglossum morio	Lasioglossum morio (Fabricius, 1793)	David Genoud	1	F
Morbihan	Groix	(none)	Groix	-3.416858523	47.634043023	WGS84	precise	Violette Le Féon, Christian Bargain, David Genoud, Benoît Geslin	2024-04-19	2024	Net	Halictidae	Lasioglossum	Lasioglossum morio	Lasioglossum morio (Fabricius, 1793)	David Genoud	6	F
Morbihan	Groix	(none)	Groix	-3.418857511	47.632899751	WGS84	precise	Violette Le Féon, Christian Bargain, David Genoud, Benoît Geslin	2024-04-19	2024	Net	Halictidae	Lasioglossum	Lasioglossum morio	Lasioglossum morio (Fabricius, 1793)	David Genoud	1	F
Morbihan	Groix	(none)	Groix	-3.420800498	47.63629256	WGS84	precise	Violette Le Féon, Christian Bargain, David Genoud, Benoît Geslin	2024-06-28	2024	Net	Halictidae	Lasioglossum	Lasioglossum morio	Lasioglossum morio (Fabricius, 1793)	David Genoud	1	F
Morbihan	Groix	(none)	Groix	-3.421579023	47.637213763	WGS84	precise	Violette Le Féon, Christian Bargain, David Genoud, Benoît Geslin	2024-06-28	2024	Net	Halictidae	Lasioglossum	Lasioglossum morio	Lasioglossum morio (Fabricius, 1793)	David Genoud	3	F
Morbihan	Groix	(none)	Groix	-3.423574028	47.62123359	WGS84	precise	Violette Le Féon, Christian Bargain, David Genoud, Benoît Geslin	2024-06-28	2024	Net	Halictidae	Lasioglossum	Lasioglossum morio	Lasioglossum morio (Fabricius, 1793)	David Genoud	1	M
Morbihan	Groix	(none)	Groix	-3.451875993	47.631577903	WGS84	precise	Violette Le Féon, Christian Bargain, David Genoud, Benoît Geslin	2024-06-29	2024	Net	Halictidae	Lasioglossum	Lasioglossum morio	Lasioglossum morio (Fabricius, 1793)	David Genoud	1	F
Morbihan	Groix	(none)	Groix	-3.478840214	47.631417412	WGS84	precise	Violette Le Féon, Christian Bargain, David Genoud, Benoît Geslin	2024-06-29	2024	Net	Halictidae	Lasioglossum	Lasioglossum morio	Lasioglossum morio (Fabricius, 1793)	David Genoud	1	F
Morbihan	Groix	(none)	Groix	-3.454680705	47.633486385	WGS84	precise	Violette Le Féon, Christian Bargain, David Genoud, Benoît Geslin	2024-06-30	2024	Net	Halictidae	Lasioglossum	Lasioglossum morio	Lasioglossum morio (Fabricius, 1793)	David Genoud	1	F
Morbihan	Hoedic	Houat-Hoedic	Hoedic	-2.875518	47.339941	WGS84	centroid	Anthony Stoquert	2015	2015	Net	Halictidae	Lasioglossum	Lasioglossum morio	Lasioglossum morio (Fabricius, 1793)	David Genoud	10	F
Morbihan	Hoedic	Houat-Hoedic	Hoedic	-2.880751	47.341082	WGS84	precise	Violette Le Féon	2008-09-30	2008	Net	Halictidae	Lasioglossum	Lasioglossum morio	Lasioglossum morio (Fabricius, 1793)	Alain Pauly	1	M
Morbihan	Hoedic	Houat-Hoedic	Hoedic	-2.877196	47.338298	WGS84	precise	Violette Le Féon	2009-04-12	2009	Net	Halictidae	Lasioglossum	Lasioglossum morio	Lasioglossum morio (Fabricius, 1793)	Alain Pauly	1	F
Morbihan	Hoedic	Houat-Hoedic	Hoedic	-2.875518	47.339941	WGS84	centroid	GRETIA	2011-05-03	2011	Yellow pan trap	Halictidae	Lasioglossum	Lasioglossum morio	Lasioglossum morio (Fabricius, 1793)	Matthieu Aubert	7	F
Morbihan	Hoedic	Houat-Hoedic	Hoedic	-2.875518	47.339941	WGS84	centroid	GRETIA	2011-07-08	2011	Yellow pan trap, Malaise trap	Halictidae	Lasioglossum	Lasioglossum morio	Lasioglossum morio (Fabricius, 1793)	Matthieu Aubert	9	F, M
Morbihan	Hoedic	Houat-Hoedic	Hoedic	-2.875518	47.339941	WGS84	centroid	GRETIA	2011-07-27	2011	Malaise trap	Halictidae	Lasioglossum	Lasioglossum morio	Lasioglossum morio (Fabricius, 1793)	Matthieu Aubert	1	F
Morbihan	Hoedic	Houat-Hoedic	Hoedic	-2.875518	47.339941	WGS84	centroid	GRETIA	2011-09-13	2011	Malaise trap	Halictidae	Lasioglossum	Lasioglossum morio	Lasioglossum morio (Fabricius, 1793)	Matthieu Aubert	2	M
Morbihan	Hoedic	Houat-Hoedic	Hoedic	-2.862321	47.342322	WGS84	precise	Violette Le Féon	2013-08-26	2013	Net	Halictidae	Lasioglossum	Lasioglossum morio	Lasioglossum morio (Fabricius, 1793)	David Genoud	1	M
Morbihan	Île-d’Houat	Houat-Hoedic	Houat	-2.96778	47.390277	WGS84	centroid	Anthony Stoquert	2016	2016	Net	Halictidae	Lasioglossum	Lasioglossum morio	Lasioglossum morio (Fabricius, 1793)	David Genoud	129	F, M
Morbihan	Île-d’Houat	Houat-Hoedic	Houat	-2.98616	47.39628	WGS84	precise	Stéphane Vassel	2020-08-01	2020	Net	Halictidae	Lasioglossum	Lasioglossum morio	Lasioglossum morio (Fabricius, 1793)	David Genoud	2	Unknown
Côtes d’Armor	Pleumeur-Bodou	(none)	Île Aganton	-3.596745999999999	48.7983879999862	WGS84	precise	Franck Herbrecht	2007-09-29	2007	Net	Halictidae	Lasioglossum	Lasioglossum morio	Lasioglossum morio (Fabricius, 1793)	Baptiste Hubert	1	M
Côtes d’Armor	Pleumeur-Bodou	(none)	Île Aganton	-3.5934000000000004	48.800199999986184	WGS84	precise	Mael Garrin	2018-06-26	2018	Net	Halictidae	Lasioglossum	Lasioglossum morio	Lasioglossum morio (Fabricius, 1793)	Mael Garrin	3	F, M
Côtes d’Armor	Pleumeur-Bodou	(none)	Île Aganton	-3.5934000000000004	48.800199999986184	WGS84	precise	Mael Garrin	2018-08-28	2018	Net	Halictidae	Lasioglossum	Lasioglossum morio	Lasioglossum morio (Fabricius, 1793)	Mael Garrin	1	M
Côtes d’Armor	Pleumeur-Bodou	(none)	Île Aganton	-3.6014	48.797899999986186	WGS84	precise	Mael Garrin	2019-04-18	2019	Net	Halictidae	Lasioglossum	Lasioglossum morio	Lasioglossum morio (Fabricius, 1793)	Mael Garrin	2	F
Côtes d’Armor	Perros-Guirec	Sept-Îles	Île aux Moines	-3.492004230526815	48.87895477896406	WGS84	precise	Pascal Provost	2018-07-01	2018	Pan trap	Halictidae	Lasioglossum	Lasioglossum morio	Lasioglossum morio (Fabricius, 1793)	Mael Garrin	18	F, M
Côtes d’Armor	Perros-Guirec	Sept-Îles	Île aux Moines	-3.492004230526815	48.87895477896406	WGS84	precise	Pascal Provost	2018-07-05	2018	Pan trap	Halictidae	Lasioglossum	Lasioglossum morio	Lasioglossum morio (Fabricius, 1793)	Mael Garrin	3	F
Côtes d’Armor	Perros-Guirec	Sept-Îles	Île aux Moines	-3.492004230526815	48.87895477896406	WGS84	precise	Pascal Provost	2018-07-13	2018	Pan trap	Halictidae	Lasioglossum	Lasioglossum morio	Lasioglossum morio (Fabricius, 1793)	Mael Garrin	5	F, M
Côtes d’Armor	Perros-Guirec	Sept-Îles	Île aux Moines	-3.492004230526815	48.87895477896406	WGS84	precise	Mathieu Lagarde, Cyril Courtial, Philippe Loncle	2018-07-25	2018	Net	Halictidae	Lasioglossum	Lasioglossum morio	Lasioglossum morio (Fabricius, 1793)	Mael Garrin	1	F
Côtes d’Armor	Perros-Guirec	Sept-Îles	Île aux Moines	-3.492004230526815	48.87895477896406	WGS84	precise	Pascal Provost	2018-08-06	2018	Pan trap	Halictidae	Lasioglossum	Lasioglossum morio	Lasioglossum morio (Fabricius, 1793)	Mael Garrin	19	F, M
Finistère	Le Conquet	Molène	Île de Balanec	-4.981291	48.418307	WGS84	precise	Pierre Devogel, Mael Garrin, Hélène Mahéo	2021-07-08	2021	Malaise trap	Halictidae	Lasioglossum	Lasioglossum morio	Lasioglossum morio (Fabricius, 1793)	Mael Garrin	2	F
Finistère	Le Conquet	Molène	Île de Balanec	-4.982748914024849	48.41775999641085	WGS84	precise	Gwenael L’Harant, Mael Garrin	2021-07-29	2021	Net	Halictidae	Lasioglossum	Lasioglossum morio	Lasioglossum morio (Fabricius, 1793)	Mael Garrin	1	F
Finistère	Le Conquet	Molène	Île de Béniguet	-4.858559605919795	48.34579690306972	WGS84	precise	Gwenael L’Harant, Mael Garrin	2021-07-28	2021	Net	Halictidae	Lasioglossum	Lasioglossum morio	Lasioglossum morio (Fabricius, 1793)	Mael Garrin	8	F, M
Finistère	Fouesnant	Archipel des Glénan	Île de Penfret	-4.006131	47.723457	WGS84	precise	Thibault Ramage	2017-05-09	2017	Net	Halictidae	Lasioglossum	Lasioglossum morio	Lasioglossum morio (Fabricius, 1793)	Thibault Ramage	1	Unknown
Finistère	Le Conquet	Molène	Île de Trielen	-4.936481156783893	48.372688230568855	WGS84	precise	Gwenael L’Harant, Mael Garrin	2021-07-29	2021	Net	Halictidae	Lasioglossum	Lasioglossum morio	Lasioglossum morio (Fabricius, 1793)	Mael Garrin	6	F, M
Côtes d’Armor	Perros-Guirec	Sept-Îles	Île Plate	-3.4970176043495846	48.88270132783099	WGS84	precise	Mathieu Lagarde	2018-06-27	2018	Net	Halictidae	Lasioglossum	Lasioglossum morio	Lasioglossum morio (Fabricius, 1793)	Mael Garrin	2	F
Finistère	Ouessant	(none)	Ouessant	-5.108728	48.441671999985374	WGS84	precise	Mael Garrin	2015-08-30	2015	Net	Halictidae	Lasioglossum	Lasioglossum morio	Lasioglossum morio (Fabricius, 1793)	Mael Garrin	3	F, M
Finistère	Ouessant	(none)	Ouessant	-5.087914	48.4430949999854	WGS84	precise	Mael Garrin	2016-07-05	2016	Net	Halictidae	Lasioglossum	Lasioglossum morio	Lasioglossum morio (Fabricius, 1793)	Mael Garrin	2	F
Finistère	Ouessant	(none)	Ouessant	-5.110316	48.4544239999854	WGS84	precise	Mael Garrin	2016-07-05	2016	Net	Halictidae	Lasioglossum	Lasioglossum morio	Lasioglossum morio (Fabricius, 1793)	Mael Garrin	1	F
Finistère	Ouessant	(none)	Ouessant	-5.060499999999999	48.47359999998545	WGS84	precise	Parc Naturel Régional d’Armorique	2017-05-02	2017	Pan trap	Halictidae	Lasioglossum	Lasioglossum morio	Lasioglossum morio (Fabricius, 1793)	Mael Garrin	3	F
Finistère	Ouessant	(none)	Ouessant	-5.094299999999998	48.44089999998536	WGS84	precise	Mael Garrin	2017-05-03	2017	Net	Halictidae	Lasioglossum	Lasioglossum morio	Lasioglossum morio (Fabricius, 1793)	Mael Garrin	1	F
Finistère	Ouessant	(none)	Ouessant	-5.098799999999997	48.45659999998541	WGS84	precise	Mael Garrin	2017-05-03	2017	Net	Halictidae	Lasioglossum	Lasioglossum morio	Lasioglossum morio (Fabricius, 1793)	Mael Garrin	1	F
Finistère	Ouessant	(none)	Ouessant	-5.088199999999999	48.443599999985366	WGS84	precise	Parc Naturel Régional d’Armorique	2017-06-12	2017	Pan trap	Halictidae	Lasioglossum	Lasioglossum morio	Lasioglossum morio (Fabricius, 1793)	Mael Garrin	1	F
Finistère	Ouessant	(none)	Ouessant	-5.0906	48.44329999998537	WGS84	precise	Parc Naturel Régional d’Armorique	2017-06-12	2017	Pan trap	Halictidae	Lasioglossum	Lasioglossum morio	Lasioglossum morio (Fabricius, 1793)	Mael Garrin	1	F
Finistère	Ouessant	(none)	Ouessant	-5.110316	48.454423999985394	WGS84	precise	Mael Garrin	2017-06-15	2017	Net	Halictidae	Lasioglossum	Lasioglossum morio	Lasioglossum morio (Fabricius, 1793)	Mael Garrin	1	M
Finistère	Ouessant	(none)	Ouessant	-5.136400000000001	48.45049999998538	WGS84	precise	Mael Garrin	2017-06-15	2017	Net	Halictidae	Lasioglossum	Lasioglossum morio	Lasioglossum morio (Fabricius, 1793)	Mael Garrin	1	F
Finistère	Ouessant	(none)	Ouessant	-5.060499999999999	48.47359999998545	WGS84	precise	Parc Naturel Régional d’Armorique	2017-07-19	2017	Pan trap	Halictidae	Lasioglossum	Lasioglossum morio	Lasioglossum morio (Fabricius, 1793)	Mael Garrin	1	F
Finistère	Ouessant	(none)	Ouessant	-5.088199999999999	48.443599999985366	WGS84	precise	Parc Naturel Régional d’Armorique	2017-07-19	2017	Pan trap	Halictidae	Lasioglossum	Lasioglossum morio	Lasioglossum morio (Fabricius, 1793)	Mael Garrin	18	F, M
Finistère	Ouessant	(none)	Ouessant	-5.108728	48.441671999985374	WGS84	precise	Parc Naturel Régional d’Armorique	2017-07-19	2017	Pan trap	Halictidae	Lasioglossum	Lasioglossum morio	Lasioglossum morio (Fabricius, 1793)	Mael Garrin	2	F, M
Finistère	Ouessant	(none)	Ouessant	-5.0906	48.44329999998537	WGS84	precise	Parc Naturel Régional d’Armorique	2017-07-31	2017	Malaise trap	Halictidae	Lasioglossum	Lasioglossum morio	Lasioglossum morio (Fabricius, 1793)	Mael Garrin	5	F
Finistère	Ouessant	(none)	Ouessant	-5.042899999999998	48.463199999985406	WGS84	precise	Parc Naturel Régional d’Armorique	2017-08-09	2017	Pan trap	Halictidae	Lasioglossum	Lasioglossum morio	Lasioglossum morio (Fabricius, 1793)	Mael Garrin	1	F
Finistère	Ouessant	(none)	Ouessant	-5.060499999999999	48.47359999998545	WGS84	precise	Parc Naturel Régional d’Armorique	2017-08-09	2017	Pan trap	Halictidae	Lasioglossum	Lasioglossum morio	Lasioglossum morio (Fabricius, 1793)	Mael Garrin	3	F
Finistère	Ouessant	(none)	Ouessant	-5.088199999999999	48.443599999985366	WGS84	precise	Parc Naturel Régional d’Armorique	2017-08-09	2017	Pan trap	Halictidae	Lasioglossum	Lasioglossum morio	Lasioglossum morio (Fabricius, 1793)	Mael Garrin	13	F, M
Finistère	Ouessant	(none)	Ouessant	-5.0906	48.44329999998537	WGS84	precise	Parc Naturel Régional d’Armorique	2017-08-09	2017	Pan trap	Halictidae	Lasioglossum	Lasioglossum morio	Lasioglossum morio (Fabricius, 1793)	Mael Garrin	4	F, M
Finistère	Ouessant	(none)	Ouessant	-5.0906	48.44329999998537	WGS84	precise	Parc Naturel Régional d’Armorique	2017-08-21	2017	Malaise trap	Halictidae	Lasioglossum	Lasioglossum morio	Lasioglossum morio (Fabricius, 1793)	Mael Garrin	2	F
Finistère	Fouesnant	Archipel des Glénan	Saint-Nicolas des Glénan	-3.997838	47.725476	WGS84	precise	Thibault Ramage	2017-09-22	2017	Net	Halictidae	Lasioglossum	Lasioglossum morio	Lasioglossum morio (Fabricius, 1793)	Thibault Ramage	2	Unknown
Finistère	Fouesnant	Archipel des Glénan	Saint-Nicolas des Glénan	-3.999199	47.724517	WGS84	precise	Thibault Ramage	2018-05-07	2018	Net	Halictidae	Lasioglossum	Lasioglossum morio	Lasioglossum morio (Fabricius, 1793)	Thibault Ramage	2	Unknown
Finistère	Fouesnant	Archipel des Glénan	Saint-Nicolas des Glénan	-3.999986	47.725764	WGS84	precise	Thibault Ramage	2018-08-13	2018	Net	Halictidae	Lasioglossum	Lasioglossum morio	Lasioglossum morio (Fabricius, 1793)	Thibault Ramage	1	Unknown
Finistère	Fouesnant	Archipel des Glénan	Saint-Nicolas des Glénan	-4.002233	47.722937	WGS84	precise	Thibault Ramage	2018-08-13	2018	Net	Halictidae	Lasioglossum	Lasioglossum morio	Lasioglossum morio (Fabricius, 1793)	Thibault Ramage	3	Unknown
Morbihan	Île-d’Houat	Houat-Hoedic	Houat	-2.96778	47.390277	WGS84	centroid	Anthony Stoquert	2016	2016	Net	Halictidae	Lasioglossum	Lasioglossum nigripes	Lasioglossum nigripes (Lepeletier, 1841)	David Genoud	3	M
Finistère	Ouessant	(none)	Ouessant	-5.108728	48.441671999985374	WGS84	precise	Mael Garrin	2017-06-14	2017	Net	Halictidae	Lasioglossum	Lasioglossum nigripes	Lasioglossum nigripes (Lepeletier, 1841)	Mael Garrin	1	F
Morbihan	Groix	(none)	Groix	-3.441246607	47.627950086	WGS84	precise	Violette Le Féon, Christian Bargain, David Genoud, Benoît Geslin	2024-04-17	2024	Net	Halictidae	Lasioglossum	Lasioglossum nitidiusculum	Lasioglossum nitidiusculum (Kirby, 1802)	David Genoud	3	F
Morbihan	Groix	(none)	Groix	-3.421579023	47.637213763	WGS84	precise	Violette Le Féon, Christian Bargain, David Genoud, Benoît Geslin	2024-06-28	2024	Net	Halictidae	Lasioglossum	Lasioglossum nitidulum	Lasioglossum nitidulum (Fabricius, 1804)	David Genoud	1	F
Morbihan	Groix	(none)	Groix	-3.421579023	47.637213763	WGS84	precise	Violette Le Féon, Christian Bargain, David Genoud, Benoît Geslin	2024-06-28	2024	Net	Halictidae	Lasioglossum	Lasioglossum nitidulum	Lasioglossum nitidulum (Fabricius, 1804)	David Genoud	1	F
Morbihan	Sauzon	(none)	Belle-Île-en-Mer	-3.2402999999999995	47.369199999982676	WGS84	precise	Mael Garrin	2017-06-16	2017	Net	Halictidae	Lasioglossum	Lasioglossum pauperatum	Lasioglossum pauperatum (Brulle, 1832)	Mael Garrin	1	F
Morbihan	Sauzon	(none)	Belle-Île-en-Mer	-3.233199999999998	47.326199999982556	WGS84	precise	Mael Garrin	2017-06-17	2017	Net	Halictidae	Lasioglossum	Lasioglossum pauperatum	Lasioglossum pauperatum (Brulle, 1832)	Mael Garrin	1	F
Morbihan	Bangor	(none)	Belle-Île-en-Mer	-3.1659999999999995	47.3031999999825	WGS84	precise	Mael Garrin	2017-07-04	2017	Net	Halictidae	Lasioglossum	Lasioglossum pauperatum	Lasioglossum pauperatum (Brulle, 1832)	Mael Garrin	1	M
Morbihan	Groix	(none)	Groix	-3.4321961243	47.6310679199	WGS84	precise	Violette Le Féon	2021-06-12	2021	Net	Halictidae	Lasioglossum	Lasioglossum pauperatum	Lasioglossum pauperatum (Brulle, 1832)	David Genoud	1	F
Morbihan	Groix	(none)	Groix	-3.4847058965	47.6490588618	WGS84	precise	Violette Le Féon	2021-06-12	2021	Net	Halictidae	Lasioglossum	Lasioglossum pauperatum	Lasioglossum pauperatum (Brulle, 1832)	David Genoud	1	F
Morbihan	Groix	(none)	Groix	-3.4992291136	47.6458191425	WGS84	precise	Violette Le Féon	2021-06-12	2021	Net	Halictidae	Lasioglossum	Lasioglossum pauperatum	Lasioglossum pauperatum (Brulle, 1832)	David Genoud	1	M
Morbihan	Groix	(none)	Groix	-3.4996033731	47.6451501246	WGS84	precise	Violette Le Féon	2021-06-12	2021	Net	Halictidae	Lasioglossum	Lasioglossum pauperatum	Lasioglossum pauperatum (Brulle, 1832)	David Genoud	2	F
Morbihan	Groix	(none)	Groix	-3.4796713065	47.6400619111	WGS84	precise	Christian Bargain	2022-06-27	2022	Net	Halictidae	Lasioglossum	Lasioglossum pauperatum	Lasioglossum pauperatum (Brulle, 1832)	Matthieu Aubert	1	F
Morbihan	Groix	(none)	Groix	-3.4531284445	47.6429041537	WGS84	precise	Violette Le Féon	2022-07-09	2022	Net	Halictidae	Lasioglossum	Lasioglossum pauperatum	Lasioglossum pauperatum (Brulle, 1832)	Matthieu Aubert	2	F
Morbihan	Groix	(none)	Groix	-3.441246607	47.627950086	WGS84	precise	Violette Le Féon, Christian Bargain, David Genoud, Benoît Geslin	2024-06-29	2024	Net	Halictidae	Lasioglossum	Lasioglossum pauperatum	Lasioglossum pauperatum (Brulle, 1832)	David Genoud	3	F
Morbihan	Hoedic	Houat-Hoedic	Hoedic	-2.875518	47.339941	WGS84	centroid	Anthony Stoquert	2015	2015	Net	Halictidae	Lasioglossum	Lasioglossum pauperatum	Lasioglossum pauperatum (Brulle, 1832)	David Genoud	1	F
Morbihan	Hoedic	Houat-Hoedic	Hoedic	-2.875518	47.339941	WGS84	centroid	GRETIA	2011-05-03	2011	Yellow pan trap	Halictidae	Lasioglossum	Lasioglossum pauperatum	Lasioglossum pauperatum (Brulle, 1832)	Matthieu Aubert	8	F
Morbihan	Hoedic	Houat-Hoedic	Hoedic	-2.875518	47.339941	WGS84	centroid	GRETIA	2011-07-08	2011	Yellow pan trap	Halictidae	Lasioglossum	Lasioglossum pauperatum	Lasioglossum pauperatum (Brulle, 1832)	Matthieu Aubert	3	F, M
Morbihan	Île-d’Houat	Houat-Hoedic	Houat	-2.96778	47.390277	WGS84	centroid	Anthony Stoquert	2016	2016	Net	Halictidae	Lasioglossum	Lasioglossum pauperatum	Lasioglossum pauperatum (Brulle, 1832)	David Genoud	19	F, M
Morbihan	Sauzon	(none)	Belle-Île-en-Mer	-3.2592	47.36339999998265	WGS84	precise	Mael Garrin	2017-06-18	2017	Net	Halictidae	Lasioglossum	Lasioglossum pauxillum	Lasioglossum pauxillum (Schenck, 1853)	Mael Garrin	1	F
Morbihan	Locmaria	(none)	Belle-Île-en-Mer	-3.1013	47.31469999998253	WGS84	precise	Mael Garrin	2017-07-03	2017	Net	Halictidae	Lasioglossum	Lasioglossum pauxillum	Lasioglossum pauxillum (Schenck, 1853)	Mael Garrin	1	F
Morbihan	Bangor	(none)	Belle-Île-en-Mer	-3.1854	47.3062999999825	WGS84	precise	Mael Garrin	2017-07-04	2017	Net	Halictidae	Lasioglossum	Lasioglossum pauxillum	Lasioglossum pauxillum (Schenck, 1853)	Mael Garrin, David Genoud	1	F
Morbihan	Le Palais	(none)	Belle-Île-en-Mer	-3.136499999999998	47.328199999982566	WGS84	precise	Mael Garrin	2017-07-05	2017	Net	Halictidae	Lasioglossum	Lasioglossum pauxillum	Lasioglossum pauxillum (Schenck, 1853)	Mael Garrin	2	F, M
Morbihan	Groix	(none)	Groix	-3.4992291136	47.6458191425	WGS84	precise	Arnaud Le Nevé	2020-09-05	2020	Net	Halictidae	Lasioglossum	Lasioglossum pauxillum	Lasioglossum pauxillum (Schenck, 1853)	David Genoud	1	F
Morbihan	Groix	(none)	Groix	-3.4574359846	47.639444328	WGS84	precise	Violette Le Féon	2021-06-12	2021	Net	Halictidae	Lasioglossum	Lasioglossum pauxillum	Lasioglossum pauxillum (Schenck, 1853)	David Genoud	2	F
Morbihan	Groix	(none)	Groix	-3.4847058965	47.6490588618	WGS84	precise	Violette Le Féon	2021-06-12	2021	Net	Halictidae	Lasioglossum	Lasioglossum pauxillum	Lasioglossum pauxillum (Schenck, 1853)	David Genoud	1	F
Morbihan	Groix	(none)	Groix	-3.4992291136	47.6458191425	WGS84	precise	Violette Le Féon	2021-06-12	2021	Net	Halictidae	Lasioglossum	Lasioglossum pauxillum	Lasioglossum pauxillum (Schenck, 1853)	David Genoud	1	F
Morbihan	Groix	(none)	Groix	-3.4393412911	47.6400539462	WGS84	precise	Arnaud Le Nevé	2021-08-24	2021	Net	Halictidae	Lasioglossum	Lasioglossum pauxillum	Lasioglossum pauxillum (Schenck, 1853)	David Genoud	1	M
Morbihan	Groix	(none)	Groix	-3.439553876	47.6284763387	WGS84	precise	Violette Le Féon	2021-08-24	2021	Net	Halictidae	Lasioglossum	Lasioglossum pauxillum	Lasioglossum pauxillum (Schenck, 1853)	David Genoud	1	M
Morbihan	Groix	(none)	Groix	-3.4827170184	47.6368012084	WGS84	precise	Violette Le Féon	2021-08-25	2021	Net	Halictidae	Lasioglossum	Lasioglossum pauxillum	Lasioglossum pauxillum (Schenck, 1853)	David Genoud	2	M
Morbihan	Groix	(none)	Groix	-3.4237180927	47.6210536392	WGS84	precise	Violette Le Féon	2022-07-08	2022	Net	Halictidae	Lasioglossum	Lasioglossum pauxillum	Lasioglossum pauxillum (Schenck, 1853)	Matthieu Aubert	1	F
Morbihan	Groix	(none)	Groix	-3.4531284445	47.6429041537	WGS84	precise	Julie Weissmann	2022-07-09	2022	Net	Halictidae	Lasioglossum	Lasioglossum pauxillum	Lasioglossum pauxillum (Schenck, 1853)	Matthieu Aubert	1	M
Morbihan	Groix	(none)	Groix	-3.452966731	47.643578102	WGS84	precise	Violette Le Féon, Christian Bargain, David Genoud, Benoît Geslin	2024-04-17	2024	Net	Halictidae	Lasioglossum	Lasioglossum pauxillum	Lasioglossum pauxillum (Schenck, 1853)	David Genoud	1	F
Morbihan	Groix	(none)	Groix	-3.423574028	47.62123359	WGS84	precise	Violette Le Féon, Christian Bargain, David Genoud, Benoît Geslin	2024-06-28	2024	Net	Halictidae	Lasioglossum	Lasioglossum pauxillum	Lasioglossum pauxillum (Schenck, 1853)	David Genoud	8	F
Morbihan	Groix	(none)	Groix	-3.445667245	47.627567436	WGS84	precise	Violette Le Féon, Christian Bargain, David Genoud, Benoît Geslin	2024-06-29	2024	Net	Halictidae	Lasioglossum	Lasioglossum pauxillum	Lasioglossum pauxillum (Schenck, 1853)	David Genoud	3	F
Morbihan	Groix	(none)	Groix	-3.451875993	47.631577903	WGS84	precise	Violette Le Féon, Christian Bargain, David Genoud, Benoît Geslin	2024-06-29	2024	Net	Halictidae	Lasioglossum	Lasioglossum pauxillum	Lasioglossum pauxillum (Schenck, 1853)	David Genoud	1	F
Morbihan	Groix	(none)	Groix	-3.478840214	47.631417412	WGS84	precise	Violette Le Féon, Christian Bargain, David Genoud, Benoît Geslin	2024-06-29	2024	Net	Halictidae	Lasioglossum	Lasioglossum pauxillum	Lasioglossum pauxillum (Schenck, 1853)	David Genoud	3	F
Morbihan	Groix	(none)	Groix	-3.480663212	47.629247687	WGS84	precise	Violette Le Féon, Christian Bargain, David Genoud, Benoît Geslin	2024-06-29	2024	Net	Halictidae	Lasioglossum	Lasioglossum pauxillum	Lasioglossum pauxillum (Schenck, 1853)	David Genoud	1	F
Morbihan	Hoedic	Houat-Hoedic	Hoedic	-2.875518	47.339941	WGS84	centroid	Anthony Stoquert	2015	2015	Net	Halictidae	Lasioglossum	Lasioglossum pauxillum	Lasioglossum pauxillum (Schenck, 1853)	David Genoud	1	F
Morbihan	Hoedic	Houat-Hoedic	Hoedic	-2.875518	47.339941	WGS84	centroid	GRETIA	2011-05-03	2011	Yellow pan trap	Halictidae	Lasioglossum	Lasioglossum pauxillum	Lasioglossum pauxillum (Schenck, 1853)	Matthieu Aubert	1	F
Morbihan	Hoedic	Houat-Hoedic	Hoedic	-2.875518	47.339941	WGS84	centroid	GRETIA	2011-05-16	2011	Barber pitfall trap	Halictidae	Lasioglossum	Lasioglossum pauxillum	Lasioglossum pauxillum (Schenck, 1853)	Matthieu Aubert	1	F
Morbihan	Hoedic	Houat-Hoedic	Hoedic	-2.875518	47.339941	WGS84	centroid	GRETIA	2011-07-08	2011	Unknown	Halictidae	Lasioglossum	Lasioglossum pauxillum	Lasioglossum pauxillum (Schenck, 1853)	Matthieu Aubert	1	F
Morbihan	Île-d’Houat	Houat-Hoedic	Houat	-2.96778	47.390277	WGS84	centroid	Anthony Stoquert	2016	2016	Net	Halictidae	Lasioglossum	Lasioglossum pauxillum	Lasioglossum pauxillum (Schenck, 1853)	David Genoud	31	F, M
Morbihan	Sauzon	(none)	Belle-Île-en-Mer	-3.2537	47.367999999982686	WGS84	precise	Mael Garrin	2017-05-09	2017	Net	Halictidae	Lasioglossum	Lasioglossum punctatissimum	Lasioglossum punctatissimum (Schenck, 1853)	Mael Garrin	3	F
Morbihan	Locmaria	(none)	Belle-Île-en-Mer	-3.0670000000000015	47.30039999998248	WGS84	precise	Mael Garrin	2017-05-10	2017	Net	Halictidae	Lasioglossum	Lasioglossum punctatissimum	Lasioglossum punctatissimum (Schenck, 1853)	Mael Garrin	1	F
Morbihan	Sauzon	(none)	Belle-Île-en-Mer	-3.2592	47.36339999998265	WGS84	precise	Mael Garrin	2017-06-18	2017	Net	Halictidae	Lasioglossum	Lasioglossum punctatissimum	Lasioglossum punctatissimum (Schenck, 1853)	Mael Garrin, David Genoud	1	F
Morbihan	Groix	(none)	Groix	-3.484069332	47.648852408	WGS84	precise	Violette Le Féon, Christian Bargain, David Genoud, Benoît Geslin	2024-04-17	2024	Net	Halictidae	Lasioglossum	Lasioglossum punctatissimum	Lasioglossum punctatissimum (Schenck, 1853)	David Genoud	1	F
Morbihan	Groix	(none)	Groix	-3.478840214	47.631417412	WGS84	precise	Violette Le Féon, Christian Bargain, David Genoud, Benoît Geslin	2024-04-18	2024	Net	Halictidae	Lasioglossum	Lasioglossum punctatissimum	Lasioglossum punctatissimum (Schenck, 1853)	David Genoud	1	F
Morbihan	Groix	(none)	Groix	-3.478840214	47.631417412	WGS84	precise	Violette Le Féon, Christian Bargain, David Genoud, Benoît Geslin	2024-04-18	2024	Net	Halictidae	Lasioglossum	Lasioglossum punctatissimum	Lasioglossum punctatissimum (Schenck, 1853)	David Genoud	1	F
Morbihan	Groix	(none)	Groix	-3.482562093	47.635241705	WGS84	precise	Violette Le Féon, Christian Bargain, David Genoud, Benoît Geslin	2024-04-18	2024	Net	Halictidae	Lasioglossum	Lasioglossum punctatissimum	Lasioglossum punctatissimum (Schenck, 1853)	David Genoud	1	F
Morbihan	Groix	(none)	Groix	-3.478840214	47.631417412	WGS84	precise	Violette Le Féon, Christian Bargain, David Genoud, Benoît Geslin	2024-06-29	2024	Net	Halictidae	Lasioglossum	Lasioglossum punctatissimum	Lasioglossum punctatissimum (Schenck, 1853)	David Genoud	1	F
Morbihan	Hoedic	Houat-Hoedic	Hoedic	-2.875518	47.339941	WGS84	centroid	Anthony Stoquert	2015	2015	Net	Halictidae	Lasioglossum	Lasioglossum punctatissimum	Lasioglossum punctatissimum (Schenck, 1853)	David Genoud	5	F
Morbihan	Hoedic	Houat-Hoedic	Hoedic	-2.875518	47.339941	WGS84	centroid	GRETIA	2011-05-03	2011	Yellow pan trap	Halictidae	Lasioglossum	Lasioglossum punctatissimum	Lasioglossum punctatissimum (Schenck, 1853)	Matthieu Aubert	1	F
Morbihan	Hoedic	Houat-Hoedic	Hoedic	-2.875518	47.339941	WGS84	centroid	GRETIA	2011-07-08	2011	Malaise trap	Halictidae	Lasioglossum	Lasioglossum punctatissimum	Lasioglossum punctatissimum (Schenck, 1853)	Matthieu Aubert	1	F
Morbihan	Île-d’Houat	Houat-Hoedic	Houat	-2.96778	47.390277	WGS84	centroid	Anthony Stoquert	2016	2016	Net	Halictidae	Lasioglossum	Lasioglossum punctatissimum	Lasioglossum punctatissimum (Schenck, 1853)	David Genoud	3	F, M
Côtes d’Armor	Pleumeur-Bodou	(none)	Île Aganton	-3.6014	48.797899999986186	WGS84	precise	Mael Garrin	2019-04-18	2019	Net	Halictidae	Lasioglossum	Lasioglossum punctatissimum	Lasioglossum punctatissimum (Schenck, 1853)	Mael Garrin	1	F
Côtes d’Armor	Perros-Guirec	Sept-Îles	Île aux Moines	-3.492004230526815	48.87895477896406	WGS84	precise	Pascal Provost	2018-07-01	2018	Pan trap	Halictidae	Lasioglossum	Lasioglossum punctatissimum	Lasioglossum punctatissimum (Schenck, 1853)	Mael Garrin	1	M
Finistère	Île-Molène	Molène	Molène	-4.960369999999999	48.401000999985264	WGS84	precise	Mael Garrin	2016-07-07	2016	Net	Halictidae	Lasioglossum	Lasioglossum punctatissimum	Lasioglossum punctatissimum (Schenck, 1853)	Mael Garrin	1	M
Finistère	Ouessant	(none)	Ouessant	-5.1233	48.457099999985395	WGS84	precise	Mael Garrin	2015-08-28	2015	Pan trap	Halictidae	Lasioglossum	Lasioglossum punctatissimum	Lasioglossum punctatissimum (Schenck, 1853)	Mael Garrin	2	M
Finistère	Ouessant	(none)	Ouessant	-5.0906	48.44329999998537	WGS84	precise	Mael Garrin	2016-07-05	2016	Net	Halictidae	Lasioglossum	Lasioglossum punctatissimum	Lasioglossum punctatissimum (Schenck, 1853)	Mael Garrin	1	M
Finistère	Ouessant	(none)	Ouessant	-5.060499999999999	48.47359999998545	WGS84	precise	Parc Naturel Régional d’Armorique	2017-05-02	2017	Pan trap	Halictidae	Lasioglossum	Lasioglossum punctatissimum	Lasioglossum punctatissimum (Schenck, 1853)	Mael Garrin	1	F
Finistère	Ouessant	(none)	Ouessant	-5.041899999999999	48.46439999998542	WGS84	precise	Parc Naturel Régional d’Armorique	2017-06-12	2017	Pan trap	Halictidae	Lasioglossum	Lasioglossum punctatissimum	Lasioglossum punctatissimum (Schenck, 1853)	Mael Garrin	1	F
Finistère	Ouessant	(none)	Ouessant	-5.0906	48.44329999998537	WGS84	precise	Parc Naturel Régional d’Armorique	2017-06-12	2017	Malaise trap	Halictidae	Lasioglossum	Lasioglossum punctatissimum	Lasioglossum punctatissimum (Schenck, 1853)	Mael Garrin	1	M
Finistère	Ouessant	(none)	Ouessant	-5.108728	48.441671999985374	WGS84	precise	Parc Naturel Régional d’Armorique	2017-06-12	2017	Pan trap	Halictidae	Lasioglossum	Lasioglossum punctatissimum	Lasioglossum punctatissimum (Schenck, 1853)	Mael Garrin	1	F
Finistère	Ouessant	(none)	Ouessant	-5.0928	48.4516999999854	WGS84	precise	Mael Garrin	2017-06-15	2017	Net	Halictidae	Lasioglossum	Lasioglossum punctatissimum	Lasioglossum punctatissimum (Schenck, 1853)	Mael Garrin	1	M
Finistère	Ouessant	(none)	Ouessant	-5.0906	48.44329999998537	WGS84	precise	Parc Naturel Régional d’Armorique	2017-07-18	2017	Malaise trap	Halictidae	Lasioglossum	Lasioglossum punctatissimum	Lasioglossum punctatissimum (Schenck, 1853)	Mael Garrin	3	F
Finistère	Ouessant	(none)	Ouessant	-5.0906	48.44329999998537	WGS84	precise	Parc Naturel Régional d’Armorique	2017-08-21	2017	Malaise trap	Halictidae	Lasioglossum	Lasioglossum punctatissimum	Lasioglossum punctatissimum (Schenck, 1853)	Mael Garrin	2	F, M
Morbihan	Groix	(none)	Groix	-3.4238653269	47.6209861487	WGS84	precise	Violette Le Féon	2022-07-08	2022	Net	Halictidae	Lasioglossum	Lasioglossum punctatissimum/angusticeps	not concerned	Matthieu Aubert	1	F
Morbihan	Groix	(none)	Groix	-3.478840214	47.631417412	WGS84	precise	Violette Le Féon, Christian Bargain, David Genoud, Benoît Geslin	2024-04-18	2024	Net	Halictidae	Lasioglossum	Lasioglossum pygmaeum	Lasioglossum pygmaeum (Schenck, 1853)	David Genoud	1	F
Morbihan	Groix	(none)	Groix	-3.478840214	47.631417412	WGS84	precise	Violette Le Féon, Christian Bargain, David Genoud, Benoît Geslin	2024-06-29	2024	Net	Halictidae	Lasioglossum	Lasioglossum pygmaeum	Lasioglossum pygmaeum (Schenck, 1853)	David Genoud	1	F
Finistère	Ouessant	(none)	Ouessant	-5.110316	48.454423999985394	WGS84	precise	Mael Garrin	2017-06-15	2017	Net	Halictidae	Lasioglossum	Lasioglossum quadrinotatum	Lasioglossum quadrinotatum (Kirby, 1802)	Mael Garrin	1	F
Morbihan	Groix	(none)	Groix	-3.5113780404	47.6507512118	WGS84	precise	Violette Le Féon	2021-06-11	2021	Net	Halictidae	Lasioglossum	Lasioglossum semilucens	Lasioglossum semilucens (Alfken, 1914)	David Genoud	1	F
Morbihan	Groix	(none)	Groix	-3.4519252268	47.6409324676	WGS84	precise	Violette Le Féon	2021-06-12	2021	Net	Halictidae	Lasioglossum	Lasioglossum sexnotatum	Lasioglossum sexnotatum (Kirby, 1802)	David Genoud	1	F
Morbihan	Locmaria	(none)	Belle-Île-en-Mer	-3.0639	47.3077999999825	WGS84	precise	Mael Garrin	2017-05-10	2017	Net	Halictidae	Lasioglossum	Lasioglossum smeathmanellum	Lasioglossum smeathmanellum (Kirby, 1802)	Mael Garrin	1	F
Morbihan	Sauzon	(none)	Belle-Île-en-Mer	-3.2377	47.3272999999826	WGS84	precise	Mael Garrin	2017-06-17	2017	Net	Halictidae	Lasioglossum	Lasioglossum smeathmanellum	Lasioglossum smeathmanellum (Kirby, 1802)	Mael Garrin	3	F, M
Morbihan	Bangor	(none)	Belle-Île-en-Mer	-3.166	47.3031999999825	WGS84	precise	Mael Garrin, Yves Brien	2017-07-05	2017	Net	Halictidae	Lasioglossum	Lasioglossum smeathmanellum	Lasioglossum smeathmanellum (Kirby, 1802)	Mael Garrin	1	M
Morbihan	Groix	(none)	Groix	-3.4574359846	47.639444328	WGS84	precise	Arnaud Le Nevé	2020-09-05	2020	Net	Halictidae	Lasioglossum	Lasioglossum smeathmanellum	Lasioglossum smeathmanellum (Kirby, 1802)	David Genoud	1	M
Morbihan	Groix	(none)	Groix	-3.5121081839	47.6501325839	WGS84	precise	Violette Le Féon	2021-06-11	2021	Net	Halictidae	Lasioglossum	Lasioglossum smeathmanellum	Lasioglossum smeathmanellum (Kirby, 1802)	David Genoud	1	F
Morbihan	Groix	(none)	Groix	-3.439553876	47.6284763387	WGS84	precise	Violette Le Féon	2021-08-24	2021	Net	Halictidae	Lasioglossum	Lasioglossum smeathmanellum	Lasioglossum smeathmanellum (Kirby, 1802)	David Genoud	2	M
Morbihan	Groix	(none)	Groix	-3.4406905929	47.6280466826	WGS84	precise	Violette Le Féon	2021-08-24	2021	Net	Halictidae	Lasioglossum	Lasioglossum smeathmanellum	Lasioglossum smeathmanellum (Kirby, 1802)	David Genoud	2	F
Morbihan	Groix	(none)	Groix	-3.4284509638	47.6410020698	WGS84	precise	Arnaud Le Nevé	2021-08-25	2021	Net	Halictidae	Lasioglossum	Lasioglossum smeathmanellum	Lasioglossum smeathmanellum (Kirby, 1802)	David Genoud	1	F
Morbihan	Groix	(none)	Groix	-3.4331590105	47.6396532892	WGS84	precise	Violette Le Féon	2021-08-26	2021	Net	Halictidae	Lasioglossum	Lasioglossum smeathmanellum	Lasioglossum smeathmanellum (Kirby, 1802)	David Genoud	1	M
Morbihan	Groix	(none)	Groix	-3.4606048513	47.6431105532	WGS84	precise	Michel Lépine	2022-04-22	2022	Net	Halictidae	Lasioglossum	Lasioglossum smeathmanellum	Lasioglossum smeathmanellum (Kirby, 1802)	Matthieu Aubert	1	F
Morbihan	Groix	(none)	Groix	-3.421609	47.637522	WGS84	precise	Franck Herbrecht	2022-07-07	2022	Yellow pan trap	Halictidae	Lasioglossum	Lasioglossum smeathmanellum	Lasioglossum smeathmanellum (Kirby, 1802)	Mael Garrin	2	F, M
Morbihan	Groix	(none)	Groix	-3.4238653269	47.6209861487	WGS84	precise	Violette Le Féon	2022-07-08	2022	Net	Halictidae	Lasioglossum	Lasioglossum smeathmanellum	Lasioglossum smeathmanellum (Kirby, 1802)	Matthieu Aubert	2	F, M
Morbihan	Groix	(none)	Groix	-3.5121081839	47.6501325839	WGS84	precise	Violette Le Féon	2022-07-08	2022	Net	Halictidae	Lasioglossum	Lasioglossum smeathmanellum	Lasioglossum smeathmanellum (Kirby, 1802)	Matthieu Aubert	1	F
Morbihan	Groix	(none)	Groix	-3.4531284445	47.6429041537	WGS84	precise	Violette Le Féon	2022-07-09	2022	Net	Halictidae	Lasioglossum	Lasioglossum smeathmanellum	Lasioglossum smeathmanellum (Kirby, 1802)	Matthieu Aubert	1	F
Morbihan	Groix	(none)	Groix	-3.416858523	47.634043023	WGS84	precise	Violette Le Féon, Christian Bargain, David Genoud, Benoît Geslin	2024-04-19	2024	Net	Halictidae	Lasioglossum	Lasioglossum smeathmanellum	Lasioglossum smeathmanellum (Kirby, 1802)	David Genoud	2	F
Morbihan	Groix	(none)	Groix	-3.421579023	47.637213763	WGS84	precise	Violette Le Féon, Christian Bargain, David Genoud, Benoît Geslin	2024-06-28	2024	Net	Halictidae	Lasioglossum	Lasioglossum smeathmanellum	Lasioglossum smeathmanellum (Kirby, 1802)	David Genoud	1	F
Morbihan	Groix	(none)	Groix	-3.4530133	47.639542605	WGS84	precise	Violette Le Féon, Christian Bargain, David Genoud, Benoît Geslin	2024-06-30	2024	Net	Halictidae	Lasioglossum	Lasioglossum smeathmanellum	Lasioglossum smeathmanellum (Kirby, 1802)	David Genoud	1	F
Morbihan	Hoedic	Houat-Hoedic	Hoedic	-2.875518	47.339941	WGS84	centroid	Anthony Stoquert	2015	2015	Net	Halictidae	Lasioglossum	Lasioglossum smeathmanellum	Lasioglossum smeathmanellum (Kirby, 1802)	David Genoud	1	F
Morbihan	Hoedic	Houat-Hoedic	Hoedic	-2.875518	47.339941	WGS84	centroid	GRETIA	2011-07-08	2011	Malaise trap	Halictidae	Lasioglossum	Lasioglossum smeathmanellum	Lasioglossum smeathmanellum (Kirby, 1802)	David Genoud	1	M
Morbihan	Île-d’Houat	Houat-Hoedic	Houat	-2.96778	47.390277	WGS84	centroid	Anthony Stoquert	2016	2016	Net	Halictidae	Lasioglossum	Lasioglossum smeathmanellum	Lasioglossum smeathmanellum (Kirby, 1802)	David Genoud	28	F, M
Côtes d’Armor	Pleumeur-Bodou	(none)	Île Aganton	-3.595666999999998	48.79733299998618	WGS84	precise	Didier Roustide	2007-09-29	2007	Unknown	Halictidae	Lasioglossum	Lasioglossum smeathmanellum	Lasioglossum smeathmanellum (Kirby, 1802)	Alain Pauly	1	F
Côtes d’Armor	Pleumeur-Bodou	(none)	Île Aganton	-3.5934000000000004	48.800199999986184	WGS84	precise	Mael Garrin	2018-06-26	2018	Net	Halictidae	Lasioglossum	Lasioglossum smeathmanellum	Lasioglossum smeathmanellum (Kirby, 1802)	Mael Garrin	1	M
Côtes d’Armor	Pleumeur-Bodou	(none)	Île Aganton	-3.5967000000000002	48.799299999986204	WGS84	precise	Mael Garrin	2018-08-28	2018	Net	Halictidae	Lasioglossum	Lasioglossum smeathmanellum	Lasioglossum smeathmanellum (Kirby, 1802)	Mael Garrin	1	F
Côtes d’Armor	Pleumeur-Bodou	(none)	Île Aganton	-3.6014	48.797899999986186	WGS84	precise	Mael Garrin	2019-04-18	2019	Net	Halictidae	Lasioglossum	Lasioglossum smeathmanellum	Lasioglossum smeathmanellum (Kirby, 1802)	Mael Garrin	1	F
Morbihan	Île-d’Houat	Houat-Hoedic	Île aux Chevaux	-2.970736	47.356859	WGS84	centroid	Anthony Stoquert	2015-05-28	2015	Net	Halictidae	Lasioglossum	Lasioglossum smeathmanellum	Lasioglossum smeathmanellum (Kirby, 1802)	David Genoud	1	F
Côtes d’Armor	Perros-Guirec	Sept-Îles	Île aux Moines	-3.492004230526815	48.87895477896406	WGS84	precise	Pascal Provost	2018-07-01	2018	Pan trap	Halictidae	Lasioglossum	Lasioglossum smeathmanellum	Lasioglossum smeathmanellum (Kirby, 1802)	Mael Garrin	2	F, M
Côtes d’Armor	Perros-Guirec	Sept-Îles	Île aux Moines	-3.492004230526815	48.87895477896406	WGS84	precise	Pascal Provost	2018-07-05	2018	Pan trap	Halictidae	Lasioglossum	Lasioglossum smeathmanellum	Lasioglossum smeathmanellum (Kirby, 1802)	Mael Garrin	2	F
Côtes d’Armor	Perros-Guirec	Sept-Îles	Île aux Moines	-3.492004230526815	48.87895477896406	WGS84	precise	Pascal Provost	2018-07-13	2018	Pan trap	Halictidae	Lasioglossum	Lasioglossum smeathmanellum	Lasioglossum smeathmanellum (Kirby, 1802)	Mael Garrin	5	F
Côtes d’Armor	Perros-Guirec	Sept-Îles	Île aux Moines	-3.492004230526815	48.87895477896406	WGS84	precise	Pascal Provost	2018-08-06	2018	Pan trap	Halictidae	Lasioglossum	Lasioglossum smeathmanellum	Lasioglossum smeathmanellum (Kirby, 1802)	Mael Garrin	1	F
Finistère	Le Conquet	Molène	Île de Balanec	-4.982748914024849	48.41775999641085	WGS84	precise	Gwenael L’Harant, Mael Garrin	2021-07-29	2021	Net	Halictidae	Lasioglossum	Lasioglossum smeathmanellum	Lasioglossum smeathmanellum (Kirby, 1802)	Mael Garrin	1	M
Côtes d’Armor	Perros-Guirec	Sept-Îles	Île de Malban	-3.4646543915355625	48.89117813633865	WGS84	precise	Mathieu Lagarde	2018-07-26	2018	Net	Halictidae	Lasioglossum	Lasioglossum smeathmanellum	Lasioglossum smeathmanellum (Kirby, 1802)	Mael Garrin	1	M
Finistère	Le Conquet	Molène	Île de Trielen	-4.936481156783893	48.372688230568855	WGS84	precise	Gwenael L’Harant, Mael Garrin	2021-07-29	2021	Net	Halictidae	Lasioglossum	Lasioglossum smeathmanellum	Lasioglossum smeathmanellum (Kirby, 1802)	Mael Garrin	1	F
Finistère	Ouessant	(none)	Ouessant	-5.1233	48.457099999985395	WGS84	precise	Mael Garrin	2015-08-28	2015	Pan trap	Halictidae	Lasioglossum	Lasioglossum smeathmanellum	Lasioglossum smeathmanellum (Kirby, 1802)	Mael Garrin	1	F
Finistère	Ouessant	(none)	Ouessant	-5.1233	48.457099999985395	WGS84	precise	Mael Garrin	2015-08-30	2015	Net	Halictidae	Lasioglossum	Lasioglossum smeathmanellum	Lasioglossum smeathmanellum (Kirby, 1802)	Mael Garrin	1	M
Finistère	Ouessant	(none)	Ouessant	-5.051308	48.4591769999854	WGS84	precise	Mael Garrin	2016-07-05	2016	Net	Halictidae	Lasioglossum	Lasioglossum smeathmanellum	Lasioglossum smeathmanellum (Kirby, 1802)	Mael Garrin	2	F
Finistère	Ouessant	(none)	Ouessant	-5.087914	48.4430949999854	WGS84	precise	Mael Garrin	2016-07-05	2016	Net	Halictidae	Lasioglossum	Lasioglossum smeathmanellum	Lasioglossum smeathmanellum (Kirby, 1802)	Mael Garrin	1	F
Finistère	Ouessant	(none)	Ouessant	-5.060499999999999	48.47359999998545	WGS84	precise	Parc Naturel Régional d’Armorique	2017-05-02	2017	Pan trap	Halictidae	Lasioglossum	Lasioglossum smeathmanellum	Lasioglossum smeathmanellum (Kirby, 1802)	Mael Garrin	8	F
Finistère	Ouessant	(none)	Ouessant	-5.078299999999999	48.45339999998539	WGS84	precise	François Quénot	2017-05-25	2017	Pan trap	Halictidae	Lasioglossum	Lasioglossum smeathmanellum	Lasioglossum smeathmanellum (Kirby, 1802)	Mael Garrin	25	F
Finistère	Ouessant	(none)	Ouessant	-5.041899999999999	48.46439999998542	WGS84	precise	Parc Naturel Régional d’Armorique	2017-06-12	2017	Pan trap	Halictidae	Lasioglossum	Lasioglossum smeathmanellum	Lasioglossum smeathmanellum (Kirby, 1802)	Mael Garrin	1	F
Finistère	Ouessant	(none)	Ouessant	-5.060499999999999	48.47359999998545	WGS84	precise	Parc Naturel Régional d’Armorique	2017-06-12	2017	Pan trap	Halictidae	Lasioglossum	Lasioglossum smeathmanellum	Lasioglossum smeathmanellum (Kirby, 1802)	Mael Garrin	2	F
Finistère	Ouessant	(none)	Ouessant	-5.108728	48.441671999985374	WGS84	precise	Parc Naturel Régional d’Armorique	2017-06-12	2017	Pan trap	Halictidae	Lasioglossum	Lasioglossum smeathmanellum	Lasioglossum smeathmanellum (Kirby, 1802)	Mael Garrin	1	F
Finistère	Ouessant	(none)	Ouessant	-5.051399999999998	48.4590999999854	WGS84	precise	Mael Garrin	2017-06-15	2017	Net	Halictidae	Lasioglossum	Lasioglossum smeathmanellum	Lasioglossum smeathmanellum (Kirby, 1802)	Mael Garrin	1	F
Finistère	Ouessant	(none)	Ouessant	-5.078299999999999	48.45339999998539	WGS84	precise	François Quénot	2017-07-06	2017	Pan trap	Halictidae	Lasioglossum	Lasioglossum smeathmanellum	Lasioglossum smeathmanellum (Kirby, 1802)	Mael Garrin	1	F
Finistère	Ouessant	(none)	Ouessant	-5.041899999999999	48.46439999998542	WGS84	precise	Parc Naturel Régional d’Armorique	2017-07-19	2017	Pan trap	Halictidae	Lasioglossum	Lasioglossum smeathmanellum	Lasioglossum smeathmanellum (Kirby, 1802)	Mael Garrin	4	F
Finistère	Ouessant	(none)	Ouessant	-5.060499999999999	48.47359999998545	WGS84	precise	Parc Naturel Régional d’Armorique	2017-07-19	2017	Pan trap	Halictidae	Lasioglossum	Lasioglossum smeathmanellum	Lasioglossum smeathmanellum (Kirby, 1802)	Mael Garrin	2	F, M
Finistère	Ouessant	(none)	Ouessant	-5.088199999999999	48.443599999985366	WGS84	precise	Parc Naturel Régional d’Armorique	2017-07-19	2017	Pan trap	Halictidae	Lasioglossum	Lasioglossum smeathmanellum	Lasioglossum smeathmanellum (Kirby, 1802)	Mael Garrin	7	F, M
Finistère	Ouessant	(none)	Ouessant	-5.103199999999999	48.46479999998541	WGS84	precise	Parc Naturel Régional d’Armorique	2017-07-19	2017	Pan trap	Halictidae	Lasioglossum	Lasioglossum smeathmanellum	Lasioglossum smeathmanellum (Kirby, 1802)	Mael Garrin	1	F
Finistère	Ouessant	(none)	Ouessant	-5.108728	48.441671999985374	WGS84	precise	Parc Naturel Régional d’Armorique	2017-07-19	2017	Pan trap	Halictidae	Lasioglossum	Lasioglossum smeathmanellum	Lasioglossum smeathmanellum (Kirby, 1802)	Mael Garrin	4	F
Finistère	Ouessant	(none)	Ouessant	-5.041899999999999	48.46439999998542	WGS84	precise	Parc Naturel Régional d’Armorique	2017-08-09	2017	Pan trap	Halictidae	Lasioglossum	Lasioglossum smeathmanellum	Lasioglossum smeathmanellum (Kirby, 1802)	Mael Garrin	2	F, M
Finistère	Ouessant	(none)	Ouessant	-5.060499999999999	48.47359999998545	WGS84	precise	Parc Naturel Régional d’Armorique	2017-08-09	2017	Pan trap	Halictidae	Lasioglossum	Lasioglossum smeathmanellum	Lasioglossum smeathmanellum (Kirby, 1802)	Mael Garrin	1	F
Finistère	Ouessant	(none)	Ouessant	-5.088199999999999	48.443599999985366	WGS84	precise	Parc Naturel Régional d’Armorique	2017-08-09	2017	Pan trap	Halictidae	Lasioglossum	Lasioglossum smeathmanellum	Lasioglossum smeathmanellum (Kirby, 1802)	Mael Garrin	9	F, M
Finistère	Ouessant	(none)	Ouessant	-5.103199999999999	48.46479999998541	WGS84	precise	Parc Naturel Régional d’Armorique	2017-08-09	2017	Pan trap	Halictidae	Lasioglossum	Lasioglossum smeathmanellum	Lasioglossum smeathmanellum (Kirby, 1802)	Mael Garrin	3	F, M
Finistère	Ouessant	(none)	Ouessant	-5.127099999999999	48.4575999999854	WGS84	precise	Parc Naturel Régional d’Armorique	2017-08-09	2017	Pan trap	Halictidae	Lasioglossum	Lasioglossum smeathmanellum	Lasioglossum smeathmanellum (Kirby, 1802)	Mael Garrin	2	F
Finistère	Ouessant	(none)	Ouessant	-5.078299999999999	48.45339999998539	WGS84	precise	François Quénot	2017-08-14	2017	Pan trap	Halictidae	Lasioglossum	Lasioglossum smeathmanellum	Lasioglossum smeathmanellum (Kirby, 1802)	Mael Garrin	1	F
Finistère	Ouessant	(none)	Ouessant	-5.078299999999999	48.45339999998539	WGS84	precise	François Quénot	2017-09-01	2017	Pan trap	Halictidae	Lasioglossum	Lasioglossum smeathmanellum	Lasioglossum smeathmanellum (Kirby, 1802)	Mael Garrin	1	F
Finistère	Fouesnant	Archipel des Glénan	Saint-Nicolas des Glénan	-4.000060	47.724956	WGS84	precise	Thibault Ramage	2017-05-09	2017	Net	Halictidae	Lasioglossum	Lasioglossum smeathmanellum	Lasioglossum smeathmanellum (Kirby, 1802)	Thibault Ramage	2	Unknown
Finistère	Fouesnant	Archipel des Glénan	Saint-Nicolas des Glénan	-4.006131	47.723457	WGS84	precise	Thibault Ramage	2017-05-09	2017	Net	Halictidae	Lasioglossum	Lasioglossum smeathmanellum	Lasioglossum smeathmanellum (Kirby, 1802)	Thibault Ramage	1	Unknown
Finistère	Fouesnant	Archipel des Glénan	Saint-Nicolas des Glénan	-3.997838	47.725476	WGS84	precise	Thibault Ramage	2017-07-20	2017	Net	Halictidae	Lasioglossum	Lasioglossum smeathmanellum	Lasioglossum smeathmanellum (Kirby, 1802)	Thibault Ramage	1	Unknown
Morbihan	Groix	(none)	Groix	-3.4519252268	47.6409324676	WGS84	precise	Violette Le Féon	2021-06-12	2021	Net	Halictidae	Lasioglossum	Lasioglossum sp.	Lasioglossum Curtis, 1833	Violette Le Féon	1	F
Morbihan	Groix	(none)	Groix	-3.4992291136	47.6458191425	WGS84	precise	Violette Le Féon	2022-03-26	2022	Net	Halictidae	Lasioglossum	Lasioglossum sp.	Lasioglossum Curtis, 1833	Violette Le Féon	1	Unknown
Morbihan	Groix	(none)	Groix	-3.5014817472	47.6526464639	WGS84	precise	Violette Le Féon	2022-03-27	2022	Net	Halictidae	Lasioglossum	Lasioglossum sp.	Lasioglossum Curtis, 1833	Violette Le Féon	1	Unknown
Morbihan	Groix	(none)	Groix	-3.5029126393	47.6519947933	WGS84	precise	Violette Le Féon	2022-03-27	2022	Net	Halictidae	Lasioglossum	Lasioglossum sp.	Lasioglossum Curtis, 1833	Violette Le Féon	1	Unknown
Morbihan	Groix	(none)	Groix	-3.4238653269	47.6209861487	WGS84	precise	Violette Le Féon	2022-07-08	2022	Net	Halictidae	Lasioglossum	Lasioglossum sp.	Lasioglossum Curtis, 1833	Matthieu Aubert	1	M
Morbihan	Hoedic	Houat-Hoedic	Hoedic	-2.875518	47.339941	WGS84	centroid	Anthony Stoquert	2015	2015	Net	Halictidae	Lasioglossum	Lasioglossum sp.	Lasioglossum Curtis, 1833	David Genoud	1	F
Morbihan	Hoedic	Houat-Hoedic	Hoedic	-2.875518	47.339941	WGS84	centroid	GRETIA	2011-07-08	2011	Unknown	Halictidae	Lasioglossum	Lasioglossum sp.	Lasioglossum Curtis, 1833	David Genoud	1	M
Morbihan	Hoedic	Houat-Hoedic	Hoedic	-2.875518	47.339941	WGS84	centroid	Anthony Stoquert	2015	2015	Net	Halictidae	Lasioglossum	Lasioglossum tricinctum	Lasioglossum tricinctum (Schenck, 1874)	David Genoud	1	F
Morbihan	Sauzon	(none)	Belle-Île-en-Mer	-3.2537	47.367999999982686	WGS84	precise	Mael Garrin	2017-05-09	2017	Net	Halictidae	Lasioglossum	Lasioglossum villosulum	Lasioglossum villosulum (Kirby, 1802)	Mael Garrin	2	F
Morbihan	Locmaria	(none)	Belle-Île-en-Mer	-3.1013	47.31469999998253	WGS84	precise	Mael Garrin	2017-07-03	2017	Net	Halictidae	Lasioglossum	Lasioglossum villosulum	Lasioglossum villosulum (Kirby, 1802)	Mael Garrin	1	F
Morbihan	Groix	(none)	Groix	-3.4992291136	47.6458191425	WGS84	precise	Arnaud Le Nevé	2020-09-05	2020	Net	Halictidae	Lasioglossum	Lasioglossum villosulum	Lasioglossum villosulum (Kirby, 1802)	David Genoud	1	F
Morbihan	Groix	(none)	Groix	-3.4408524198	47.6424957108	WGS84	precise	Violette Le Féon	2021-06-12	2021	Net	Halictidae	Lasioglossum	Lasioglossum villosulum	Lasioglossum villosulum (Kirby, 1802)	David Genoud	1	F
Morbihan	Groix	(none)	Groix	-3.4574359846	47.639444328	WGS84	precise	Violette Le Féon	2021-06-12	2021	Net	Halictidae	Lasioglossum	Lasioglossum villosulum	Lasioglossum villosulum (Kirby, 1802)	David Genoud	2	F
Morbihan	Groix	(none)	Groix	-3.4238653269	47.6209861487	WGS84	precise	Violette Le Féon	2021-08-24	2021	Net	Halictidae	Lasioglossum	Lasioglossum villosulum	Lasioglossum villosulum (Kirby, 1802)	David Genoud	3	F, M
Morbihan	Groix	(none)	Groix	-3.423574028	47.62123359	WGS84	precise	Violette Le Féon, Christian Bargain, David Genoud, Benoît Geslin	2024-06-28	2024	Net	Halictidae	Lasioglossum	Lasioglossum villosulum	Lasioglossum villosulum (Kirby, 1802)	David Genoud	1	F
Morbihan	Groix	(none)	Groix	-3.445667245	47.627567436	WGS84	precise	Violette Le Féon, Christian Bargain, David Genoud, Benoît Geslin	2024-06-29	2024	Net	Halictidae	Lasioglossum	Lasioglossum villosulum	Lasioglossum villosulum (Kirby, 1802)	David Genoud	5	F
Morbihan	Groix	(none)	Groix	-3.449314421	47.644081261	WGS84	precise	Violette Le Féon, Christian Bargain, David Genoud, Benoît Geslin	2024-06-30	2024	Net	Halictidae	Lasioglossum	Lasioglossum villosulum	Lasioglossum villosulum (Kirby, 1802)	David Genoud	1	F
Morbihan	Hoedic	Houat-Hoedic	Hoedic	-2.875415	47.335866	WGS84	precise	David Genoud	2017-07-31	2017	Net	Halictidae	Lasioglossum	Lasioglossum villosulum	Lasioglossum villosulum (Kirby, 1802)	David Genoud	1	F
Morbihan	Île-d’Houat	Houat-Hoedic	Houat	-2.96778	47.390277	WGS84	centroid	Anthony Stoquert	2016	2016	Net	Halictidae	Lasioglossum	Lasioglossum villosulum	Lasioglossum villosulum (Kirby, 1802)	David Genoud	4	F, M
Côtes d’Armor	Pleumeur-Bodou	(none)	Île Aganton	-3.594200000000001	48.80119999998622	WGS84	precise	Mael Garrin	2018-06-26	2018	Net	Halictidae	Lasioglossum	Lasioglossum villosulum	Lasioglossum villosulum (Kirby, 1802)	Mael Garrin	1	F
Côtes d’Armor	Pleumeur-Bodou	(none)	Île Aganton	-3.6014	48.797899999986186	WGS84	precise	Mael Garrin	2019-04-18	2019	Net	Halictidae	Lasioglossum	Lasioglossum villosulum	Lasioglossum villosulum (Kirby, 1802)	Mael Garrin	1	F
Finistère	Le Conquet	Molène	Île de Trielen	-4.936481156783893	48.372688230568855	WGS84	precise	Gwenael L’Harant, Mael Garrin	2021-07-29	2021	Net	Halictidae	Lasioglossum	Lasioglossum villosulum	Lasioglossum villosulum (Kirby, 1802)	Mael Garrin	2	F, M
Finistère	Ouessant	(none)	Ouessant	-5.081400000000001	48.46039999998542	WGS84	precise	Mael Garrin	2015-08-30	2015	Net	Halictidae	Lasioglossum	Lasioglossum villosulum	Lasioglossum villosulum (Kirby, 1802)	Mael Garrin	1	M
Finistère	Ouessant	(none)	Ouessant	-5.1233	48.457099999985395	WGS84	precise	Mael Garrin	2015-08-30	2015	Net	Halictidae	Lasioglossum	Lasioglossum villosulum	Lasioglossum villosulum (Kirby, 1802)	Mael Garrin	2	F, M
Finistère	Ouessant	(none)	Ouessant	-5.108728	48.441671999985374	WGS84	precise	Mael Garrin	2016-07-06	2016	Net	Halictidae	Lasioglossum	Lasioglossum villosulum	Lasioglossum villosulum (Kirby, 1802)	Mael Garrin	1	F
Finistère	Ouessant	(none)	Ouessant	-5.041899999999999	48.46439999998542	WGS84	precise	Parc Naturel Régional d’Armorique	2017-06-12	2017	Pan trap	Halictidae	Lasioglossum	Lasioglossum villosulum	Lasioglossum villosulum (Kirby, 1802)	Mael Garrin	1	F
Finistère	Ouessant	(none)	Ouessant	-5.0928	48.4516999999854	WGS84	precise	Mael Garrin	2017-06-15	2017	Net	Halictidae	Lasioglossum	Lasioglossum villosulum	Lasioglossum villosulum (Kirby, 1802)	Mael Garrin	1	F
Morbihan	Groix	(none)	Groix	-3.482562093	47.635241705	WGS84	precise	Violette Le Féon, Christian Bargain, David Genoud, Benoît Geslin	2024-04-18	2024	Net	Halictidae	Lasioglossum	Lasioglossum xanthopus	Lasioglossum xanthopus (Kirby, 1802)	David Genoud	1	F
Morbihan	Groix	(none)	Groix	-3.451875993	47.631577903	WGS84	precise	Violette Le Féon, Christian Bargain, David Genoud, Benoît Geslin	2024-06-29	2024	Net	Halictidae	Lasioglossum	Lasioglossum xanthopus	Lasioglossum xanthopus (Kirby, 1802)	David Genoud	1	F
Morbihan	Hoedic	Houat-Hoedic	Hoedic	-2.875518	47.339941	WGS84	centroid	Anthony Stoquert	2015	2015	Net	Halictidae	Lasioglossum	Lasioglossum xanthopus	Lasioglossum xanthopus (Kirby, 1802)	David Genoud	13	F
Morbihan	Hoedic	Houat-Hoedic	Hoedic	-2.877202	47.338772	WGS84	precise	Violette Le Féon	2009-04-12	2009	Net	Halictidae	Lasioglossum	Lasioglossum xanthopus	Lasioglossum xanthopus (Kirby, 1802)	Alain Pauly	1	F
Morbihan	Île-d’Houat	Houat-Hoedic	Houat	-2.96778	47.390277	WGS84	centroid	Anthony Stoquert	2016	2016	Net	Halictidae	Lasioglossum	Lasioglossum xanthopus	Lasioglossum xanthopus (Kirby, 1802)	David Genoud	17	F
Morbihan	Île-d’Houat	Houat-Hoedic	Houat	-2.96512	47.38877	WGS84	precise	Stéphane Vassel	2018-04-16	2018	Net	Halictidae	Lasioglossum	Lasioglossum xanthopus	Lasioglossum xanthopus (Kirby, 1802)	David Genoud	3	Unknown
Morbihan	Île-d’Houat	Houat-Hoedic	Île aux Chevaux	-2.970736	47.356859	WGS84	centroid	Anthony Stoquert	2015-05-28	2015	Net	Halictidae	Lasioglossum	Lasioglossum xanthopus	Lasioglossum xanthopus (Kirby, 1802)	David Genoud	35	F
Finistère	Ouessant	(none)	Ouessant	-5.088199999999999	48.443599999985366	WGS84	precise	Parc Naturel Régional d’Armorique	2017-06-12	2017	Pan trap	Halictidae	Lasioglossum	Lasioglossum xanthopus	Lasioglossum xanthopus (Kirby, 1802)	Mael Garrin	1	F
Morbihan	Saint-Pierre-Quiberon	(none)	Téviec	-3.165351	47.55624	WGS84	centroid	Anthony Stoquert	2015-05-21	2015	Net	Halictidae	Lasioglossum	Lasioglossum xanthopus	Lasioglossum xanthopus (Kirby, 1802)	David Genoud	2	F
Morbihan	Hoedic	Houat-Hoedic	Hoedic	-2.875518	47.339941	WGS84	centroid	Anthony Stoquert	2015	2015	Net	Halictidae	Lasioglossum	Lasioglossum zonulum	Lasioglossum zonulum (Smith, 1848)	David Genoud	1	F
Morbihan	Hoedic	Houat-Hoedic	Hoedic	-2.876653	47.337417	WGS84	precise	Violette Le Féon	2008-10-04	2008	Net	Halictidae	Lasioglossum	Lasioglossum zonulum	Lasioglossum zonulum (Smith, 1848)	Alain Pauly	1	F
Morbihan	Hoedic	Houat-Hoedic	Hoedic	-2.875518	47.339941	WGS84	centroid	GRETIA	2011-07-08	2011	Unknown	Halictidae	Lasioglossum	Lasioglossum zonulum	Lasioglossum zonulum (Smith, 1848)	Matthieu Aubert	1	M
Morbihan	Hoedic	Houat-Hoedic	Hoedic	-2.862321	47.342322	WGS84	precise	Violette Le Féon	2013-08-26	2013	Net	Halictidae	Lasioglossum	Lasioglossum zonulum	Lasioglossum zonulum (Smith, 1848)	David Genoud	4	F, M
Finistère	Ouessant	(none)	Ouessant	-5.1233	48.457099999985395	WGS84	precise	Mael Garrin	2015-08-28	2015	Pan trap	Halictidae	Lasioglossum	Lasioglossum zonulum	Lasioglossum zonulum (Smith, 1848)	Mael Garrin	1	M
Finistère	Ouessant	(none)	Ouessant	-5.081400000000001	48.46039999998542	WGS84	precise	Mael Garrin	2015-08-30	2015	Net	Halictidae	Lasioglossum	Lasioglossum zonulum	Lasioglossum zonulum (Smith, 1848)	Mael Garrin	1	M
Finistère	Ouessant	(none)	Ouessant	-5.071	48.46329999998541	WGS84	precise	Parc Naturel Régional d’Armorique	2017-05-02	2017	Malaise trap	Halictidae	Lasioglossum	Lasioglossum zonulum	Lasioglossum zonulum (Smith, 1848)	Mael Garrin	1	F
Finistère	Ouessant	(none)	Ouessant	-5.071	48.46329999998541	WGS84	precise	Parc Naturel Régional d’Armorique	2017-05-16	2017	Malaise trap	Halictidae	Lasioglossum	Lasioglossum zonulum	Lasioglossum zonulum (Smith, 1848)	Mael Garrin	1	F
Finistère	Ouessant	(none)	Ouessant	-5.071	48.46329999998541	WGS84	precise	Parc Naturel Régional d’Armorique	2017-06-12	2017	Malaise trap	Halictidae	Lasioglossum	Lasioglossum zonulum	Lasioglossum zonulum (Smith, 1848)	Mael Garrin	1	F
Finistère	Ouessant	(none)	Ouessant	-5.124499999999999	48.4580999999854	WGS84	precise	Mael Garrin	2017-06-14	2017	Net	Halictidae	Lasioglossum	Lasioglossum zonulum	Lasioglossum zonulum (Smith, 1848)	Mael Garrin	1	F
Finistère	Ouessant	(none)	Ouessant	-5.071	48.46329999998541	WGS84	precise	Parc Naturel Régional d’Armorique	2017-06-28	2017	Malaise trap	Halictidae	Lasioglossum	Lasioglossum zonulum	Lasioglossum zonulum (Smith, 1848)	Mael Garrin	1	F
Morbihan	Groix	(none)	Groix	-3.5121081839	47.6501325839	WGS84	precise	Violette Le Féon	2021-06-11	2021	Net	Halictidae	Seladonia	Seladonia confusa	Seladonia confusa (Smith, 1853)	David Genoud	1	F
Morbihan	Groix	(none)	Groix	-3.439553876	47.6284763387	WGS84	precise	Violette Le Féon	2021-08-24	2021	Net	Halictidae	Seladonia	Seladonia confusa	Seladonia confusa (Smith, 1853)	David Genoud	1	M
Morbihan	Groix	(none)	Groix	-3.4660244744	47.6295505816	WGS84	precise	Violette Le Féon	2021-08-25	2021	Net	Halictidae	Seladonia	Seladonia confusa	Seladonia confusa (Smith, 1853)	David Genoud	1	M
Morbihan	Groix	(none)	Groix	-3.4660244744	47.6295505816	WGS84	precise	Christian Bargain	2021-08-25	2021	Net	Halictidae	Seladonia	Seladonia gr. smaragdula	not concerned	David Genoud	1	F
Morbihan	Groix	(none)	Groix	-3.4827170184	47.6368012084	WGS84	precise	Violette Le Féon	2021-08-25	2021	Net	Halictidae	Seladonia	Seladonia gr. smaragdula	not concerned	David Genoud	1	F
Morbihan	Groix	(none)	Groix	-3.4237180927	47.6210536392	WGS84	precise	Violette Le Féon	2022-07-08	2022	Net	Halictidae	Seladonia	Seladonia gr. smaragdula	not concerned	Matthieu Aubert	1	F
Morbihan	Groix	(none)	Groix	-3.478840214	47.631417412	WGS84	precise	Violette Le Féon, Christian Bargain, David Genoud, Benoît Geslin	2024-04-18	2024	Net	Halictidae	Seladonia	Seladonia gr. smaragdula	not concerned	David Genoud	1	F
Morbihan	Hoedic	Houat-Hoedic	Hoedic	-2.875518	47.339941	WGS84	centroid	Anthony Stoquert	2015	2015	Net	Halictidae	Seladonia	Seladonia gr. smaragdula	not concerned	David Genoud	3	F
Morbihan	Hoedic	Houat-Hoedic	Hoedic	-2.875518	47.339941	WGS84	centroid	GRETIA	2011-05-03	2011	Yellow pan trap	Halictidae	Seladonia	Seladonia gr. smaragdula	not concerned	Matthieu Aubert	1	F
Morbihan	Hoedic	Houat-Hoedic	Hoedic	-2.875518	47.339941	WGS84	centroid	GRETIA	2011-07-08	2011	Unknown	Halictidae	Seladonia	Seladonia gr. smaragdula	not concerned	Matthieu Aubert	1	F
Morbihan	Île-d’Houat	Houat-Hoedic	Houat	-2.96778	47.390277	WGS84	centroid	Anthony Stoquert	2016	2016	Net	Halictidae	Seladonia	Seladonia gr. smaragdula	not concerned	David Genoud	6	F
Morbihan	Sauzon	(none)	Belle-Île-en-Mer	-3.2377	47.3272999999826	WGS84	precise	GRETIA	2017-06-17	2017	Net	Halictidae	Seladonia	Seladonia pollinosa	Seladonia pollinosa (Sichel, 1860)	Mael Garrin	1	F
Morbihan	Locmaria	(none)	Belle-Île-en-Mer	-3.1008	47.3155999999825	WGS84	precise	Mael Garrin	2017-07-03	2017	Net	Halictidae	Seladonia	Seladonia pollinosa	Seladonia pollinosa (Sichel, 1860)	Mael Garrin	1	F
Morbihan	Bangor	(none)	Belle-Île-en-Mer	-3.1982	47.3014999999825	WGS84	precise	Mael Garrin	2017-07-04	2017	Net	Halictidae	Seladonia	Seladonia pollinosa	Seladonia pollinosa (Sichel, 1860)	Mael Garrin	2	F, M
Morbihan	Hoedic	Houat-Hoedic	Hoedic	-2.875518	47.339941	WGS84	centroid	Anthony Stoquert	2015	2015	Net	Halictidae	Seladonia	Seladonia pollinosa	Seladonia pollinosa (Sichel, 1860)	David Genoud	2	F
Morbihan	Hoedic	Houat-Hoedic	Hoedic	-2.8726	47.3362	WGS84	precise	Arnaud Le Nevé	2008-07-27	2008	Net	Halictidae	Seladonia	Seladonia pollinosa	Seladonia pollinosa (Sichel, 1860)	David Genoud	1	F
Morbihan	Île-d’Houat	Houat-Hoedic	Houat	-2.96778	47.390277	WGS84	centroid	Anthony Stoquert	2016	2016	Net	Halictidae	Seladonia	Seladonia pollinosa	Seladonia pollinosa (Sichel, 1860)	David Genoud	8	F, M
Morbihan	Groix	(none)	Groix	-3.4996033731	47.6451501246	WGS84	precise	Violette Le Féon	2021-06-12	2021	Net	Halictidae	Seladonia	Seladonia seladonia	Seladonia seladonia (Fabricius, 1794)	David Genoud	1	F
Morbihan	Bangor	(none)	Belle-Île-en-Mer	-3.1982	47.3014999999825	WGS84	precise	Mael Garrin	2017-07-04	2017	Net	Halictidae	Seladonia	Seladonia subaurata	Seladonia subaurata (Rossi, 1792)	Mael Garrin	1	F
Morbihan	Sauzon	(none)	Belle-Île-en-Mer	-3.2413	47.3828999999827	WGS84	precise	Mael Garrin	2017-07-04	2017	Net	Halictidae	Seladonia	Seladonia subaurata	Seladonia subaurata (Rossi, 1792)	Mael Garrin	1	F
Morbihan	Bangor	(none)	Belle-Île-en-Mer	-3.166	47.3031999999825	WGS84	precise	Yves Brien, Mael Garrin	2017-07-05	2017	Net	Halictidae	Seladonia	Seladonia subaurata	Seladonia subaurata (Rossi, 1792)	Mael Garrin	1	F
Morbihan	Bangor	(none)	Belle-Île-en-Mer	-3.203946	47.311175	WGS84	precise	David Genoud	01/08/2017	2017	Net	Halictidae	Seladonia	Seladonia subaurata	Seladonia subaurata (Rossi, 1792)	David Genoud	1	F
Morbihan	Groix	(none)	Groix	-3.5121081839	47.6501325839	WGS84	precise	Violette Le Féon	2021-06-11	2021	Net	Halictidae	Seladonia	Seladonia subaurata	Seladonia subaurata (Rossi, 1792)	David Genoud	1	F
Morbihan	Groix	(none)	Groix	-3.4321961243	47.6310679199	WGS84	precise	Violette Le Féon	2021-06-12	2021	Net	Halictidae	Seladonia	Seladonia subaurata	Seladonia subaurata (Rossi, 1792)	David Genoud	1	F
Morbihan	Groix	(none)	Groix	-3.4237180927	47.6210536392	WGS84	precise	Violette Le Féon	2021-06-13	2021	Net	Halictidae	Seladonia	Seladonia subaurata	Seladonia subaurata (Rossi, 1792)	David Genoud	1	F
Morbihan	Groix	(none)	Groix	-3.4660244744	47.6295505816	WGS84	precise	Violette Le Féon	2021-08-25	2021	Net	Halictidae	Seladonia	Seladonia subaurata	Seladonia subaurata (Rossi, 1792)	David Genoud	1	F
Morbihan	Groix	(none)	Groix	-3.4531284445	47.6429041537	WGS84	precise	William Prian	2022-07-09	2022	Net	Halictidae	Seladonia	Seladonia subaurata	Seladonia subaurata (Rossi, 1792)	Matthieu Aubert	1	F
Morbihan	Groix	(none)	Groix	-3.420800498	47.63629256	WGS84	precise	Violette Le Féon	2023-07-01	2023	Net	Halictidae	Seladonia	Seladonia subaurata	Seladonia subaurata (Rossi, 1792)	Mael Garrin	1	F
Morbihan	Groix	(none)	Groix	-3.481160652	47.632881978	WGS84	precise	Violette Le Féon, Christian Bargain, David Genoud, Benoît Geslin	2024-04-18	2024	Net	Halictidae	Seladonia	Seladonia subaurata	Seladonia subaurata (Rossi, 1792)	David Genoud	20	F
Morbihan	Groix	(none)	Groix	-3.478840214	47.631417412	WGS84	precise	Violette Le Féon, Christian Bargain, David Genoud, Benoît Geslin	2024-06-29	2024	Net	Halictidae	Seladonia	Seladonia subaurata	Seladonia subaurata (Rossi, 1792)	David Genoud	1	F
Morbihan	Hoedic	Houat-Hoedic	Hoedic	-2.875518	47.339941	WGS84	centroid	GRETIA	2011-07-08	2011	Yellow pan trap	Halictidae	Seladonia	Seladonia subaurata	Seladonia subaurata (Rossi, 1792)	Matthieu Aubert	1	M
Morbihan	Île-d’Houat	Houat-Hoedic	Houat	-2.96778	47.390277	WGS84	centroid	Anthony Stoquert	2016	2016	Net	Halictidae	Seladonia	Seladonia subaurata	Seladonia subaurata (Rossi, 1792)	David Genoud	1	F
Morbihan	Île-d’Houat	Houat-Hoedic	Houat	-2.98616	47.39628	WGS84	precise	Stéphane Vassel	2020-08-01	2020	Net	Halictidae	Seladonia	Seladonia subaurata	Seladonia subaurata (Rossi, 1792)	David Genoud	2	Unknown
Morbihan	Sauzon	(none)	Belle-Île-en-Mer	-3.2537	47.3679999999827	WGS84	precise	Mael Garrin	2017-05-09	2017	Net	Halictidae	Seladonia	Seladonia submediterranea	Seladonia submediterranea Pauly, 2015	Mael Garrin	1	F
Morbihan	Locmaria	(none)	Belle-Île-en-Mer	-3.1008	47.3155999999825	WGS84	precise	Mael Garrin	2017-07-03	2017	Net	Halictidae	Seladonia	Seladonia submediterranea	Seladonia submediterranea Pauly, 2015	Mael Garrin	1	F
Morbihan	Bangor	(none)	Belle-Île-en-Mer	-3.1982	47.3014999999825	WGS84	precise	Mael Garrin	2017-07-04	2017	Net	Halictidae	Seladonia	Seladonia submediterranea	Seladonia submediterranea Pauly, 2015	Mael Garrin	1	F
Morbihan	Île-d’Houat	Houat-Hoedic	Houat	-2.96778	47.390277	WGS84	centroid	Anthony Stoquert	2016	2016	Net	Halictidae	Seladonia	Seladonia submediterranea	Seladonia submediterranea Pauly, 2015	David Genoud	5	M
Morbihan	Groix	(none)	Groix	-3.5118085539	47.6494707219	WGS84	precise	Violette Le Féon, Christian Bargain, David Genoud, Benoît Geslin	2024-04-18	2024	Net	Halictidae	Seladonia	Seladonia tumulorum	Seladonia tumulorum (Linnaeus, 1758)	David Genoud	1	F
Côtes d’Armor	Pleumeur-Bodou	(none)	Île Aganton	-3.594200000000001	48.80119999998622	WGS84	precise	Mael Garrin	2018-08-28	2018	Net	Halictidae	Seladonia	Seladonia tumulorum	Seladonia tumulorum (Linnaeus, 1758)	Mael Garrin	2	M
Finistère	Île-Molène	Molène	Molène	-4.96037	48.4010009999853	WGS84	precise	Mael Garrin	2016-07-07	2016	Net	Halictidae	Seladonia	Seladonia tumulorum	Seladonia tumulorum (Linnaeus, 1758)	Mael Garrin	4	F, M
Finistère	Ouessant	(none)	Ouessant	-5.1233	48.457099999985395	WGS84	precise	Mael Garrin	2015-08-28	2015	Pan trap	Halictidae	Seladonia	Seladonia tumulorum	Seladonia tumulorum (Linnaeus, 1758)	Mael Garrin	7	F, M
Finistère	Ouessant	(none)	Ouessant	-5.081400000000001	48.46039999998542	WGS84	precise	Mael Garrin	2015-08-30	2015	Net	Halictidae	Seladonia	Seladonia tumulorum	Seladonia tumulorum (Linnaeus, 1758)	Mael Garrin	1	M
Finistère	Ouessant	(none)	Ouessant	-5.1233	48.457099999985395	WGS84	precise	Mael Garrin	2015-08-30	2015	Net	Halictidae	Seladonia	Seladonia tumulorum	Seladonia tumulorum (Linnaeus, 1758)	Mael Garrin	2	M
Finistère	Ouessant	(none)	Ouessant	-5.042768	48.4636449999854	WGS84	precise	Mael Garrin	2016-07-05	2016	Net	Halictidae	Seladonia	Seladonia tumulorum	Seladonia tumulorum (Linnaeus, 1758)	Mael Garrin	1	F
Finistère	Ouessant	(none)	Ouessant	-5.120101	48.4575549999854	WGS84	precise	Mael Garrin	2016-07-06	2016	Net	Halictidae	Seladonia	Seladonia tumulorum	Seladonia tumulorum (Linnaeus, 1758)	Mael Garrin	2	F
Finistère	Ouessant	(none)	Ouessant	-5.078299999999999	48.45339999998539	WGS84	precise	François Quénot	2017-05-25	2017	Pan trap	Halictidae	Seladonia	Seladonia tumulorum	Seladonia tumulorum (Linnaeus, 1758)	Mael Garrin	1	F
Finistère	Ouessant	(none)	Ouessant	-5.041899999999999	48.46439999998542	WGS84	precise	Parc Naturel Régional d’Armorique	2017-06-12	2017	Pan trap	Halictidae	Seladonia	Seladonia tumulorum	Seladonia tumulorum (Linnaeus, 1758)	Mael Garrin	1	F
Finistère	Ouessant	(none)	Ouessant	-5.127099999999999	48.4575999999854	WGS84	precise	Parc Naturel Régional d’Armorique	2017-06-12	2017	Pan trap	Halictidae	Seladonia	Seladonia tumulorum	Seladonia tumulorum (Linnaeus, 1758)	Mael Garrin	1	F
Finistère	Ouessant	(none)	Ouessant	-5.0906	48.44329999998537	WGS84	precise	Parc Naturel Régional d’Armorique	2017-07-18	2017	Malaise trap	Halictidae	Seladonia	Seladonia tumulorum	Seladonia tumulorum (Linnaeus, 1758)	Mael Garrin	1	M
Finistère	Ouessant	(none)	Ouessant	-5.060499999999999	48.47359999998545	WGS84	precise	Parc Naturel Régional d’Armorique	2017-07-19	2017	Pan trap	Halictidae	Seladonia	Seladonia tumulorum	Seladonia tumulorum (Linnaeus, 1758)	Mael Garrin	1	F
Morbihan	Île-d’Houat	Houat-Hoedic	Houat	-2.96778	47.390277	WGS84	centroid	Anthony Stoquert	2016	2016	Net	Halictidae	Sphecodes	Sphecodes albilabris	Sphecodes albilabris (Fabricius, 1793)	Eric Dufrêne	1	M
Morbihan	Groix	(none)	Groix	-3.4827170184	47.6368012084	WGS84	precise	Violette Le Féon	2021-08-25	2021	Net	Halictidae	Sphecodes	Sphecodes alternatus	Sphecodes alternatus Smith, 1853	Matthieu Aubert	1	F
Morbihan	Hoedic	Houat-Hoedic	Hoedic	-2.875518	47.339941	WGS84	centroid	GRETIA	2011-05-03	2011	Yellow pan trap	Halictidae	Sphecodes	Sphecodes cf. marginatus	not concerned	Eric Dufrêne	1	F
Morbihan	Sauzon	(none)	Belle-Île-en-Mer	-3.2402999999999995	47.369199999982676	WGS84	precise	Mael Garrin	2017-06-16	2017	Net	Halictidae	Sphecodes	Sphecodes crassanus	Sphecodes crassanus Warncke, 1992	Mael Garrin	1	F
Morbihan	Groix	(none)	Groix	-3.420742126	47.634647731	WGS84	precise	Violette Le Féon, Christian Bargain, David Genoud, Benoît Geslin	2024-06-28	2024	Net	Halictidae	Sphecodes	Sphecodes crassus	Sphecodes crassus Thomson, 1870	David Genoud	1	F
Morbihan	Île-d’Houat	Houat-Hoedic	Houat	-2.96778	47.390277	WGS84	centroid	Anthony Stoquert	2016	2016	Net	Halictidae	Sphecodes	Sphecodes crassus	Sphecodes crassus Thomson, 1870	David Genoud	2	F
Finistère	Ouessant	(none)	Ouessant	-5.081400000000001	48.46039999998542	WGS84	precise	Mael Garrin	2015-08-30	2015	Net	Halictidae	Sphecodes	Sphecodes ephippius	Sphecodes ephippius (Linnaeus, 1767)	Mael Garrin	1	M
Finistère	Ouessant	(none)	Ouessant	-5.041899999999999	48.46439999998542	WGS84	precise	Mael Garrin	2016-07-05	2016	Net	Halictidae	Sphecodes	Sphecodes ephippius	Sphecodes ephippius (Linnaeus, 1767)	Mael Garrin	1	F
Finistère	Ouessant	(none)	Ouessant	-5.136400000000001	48.45049999998538	WGS84	precise	Mael Garrin	2017-06-15	2017	Net	Halictidae	Sphecodes	Sphecodes ephippius	Sphecodes ephippius (Linnaeus, 1767)	Mael Garrin	1	F
Morbihan	Groix	(none)	Groix	-3.4393412911	47.6400539462	WGS84	precise	Arnaud Le Nevé	2021-08-24	2021	Net	Halictidae	Sphecodes	Sphecodes hyalinatus	Sphecodes hyalinatus Hagens, 1882	David Genoud	2	M
Morbihan	Sauzon	(none)	Belle-Île-en-Mer	-3.2376999999999994	47.32729999998256	WGS84	precise	Mael Garrin	2017-06-17	2017	Net	Halictidae	Sphecodes	Sphecodes marginatus	Sphecodes marginatus Hagens, 1882	Mael Garrin	1	F
Morbihan	Locmaria	(none)	Belle-Île-en-Mer	-3.1030000000000006	47.31469999998253	WGS84	precise	Mael Garrin	2017-07-03	2017	Net	Halictidae	Sphecodes	Sphecodes marginatus	Sphecodes marginatus Hagens, 1882	Mael Garrin	1	M
Morbihan	Bangor	(none)	Belle-Île-en-Mer	-3.1982000000000013	47.3014999999825	WGS84	precise	Mael Garrin	2017-07-04	2017	Net	Halictidae	Sphecodes	Sphecodes marginatus	Sphecodes marginatus Hagens, 1882	Mael Garrin	1	F
Morbihan	Sauzon	(none)	Belle-Île-en-Mer	-3.2412999999999985	47.38289999998272	WGS84	precise	Mael Garrin	2017-07-04	2017	Net	Halictidae	Sphecodes	Sphecodes marginatus	Sphecodes marginatus Hagens, 1882	Mael Garrin	1	M
Morbihan	Groix	(none)	Groix	-3.478840214	47.631417412	WGS84	precise	Violette Le Féon, Christian Bargain, David Genoud, Benoît Geslin	2024-04-17	2024	Net	Halictidae	Sphecodes	Sphecodes marginatus	Sphecodes marginatus Hagens, 1882	David Genoud	1	F
Morbihan	Groix	(none)	Groix	-3.484069332	47.648852408	WGS84	precise	Violette Le Féon, Christian Bargain, David Genoud, Benoît Geslin	2024-04-17	2024	Net	Halictidae	Sphecodes	Sphecodes marginatus	Sphecodes marginatus Hagens, 1882	David Genoud	2	F
Morbihan	Groix	(none)	Groix	-3.478840214	47.631417412	WGS84	precise	Violette Le Féon, Christian Bargain, David Genoud, Benoît Geslin	2024-04-18	2024	Net	Halictidae	Sphecodes	Sphecodes marginatus	Sphecodes marginatus Hagens, 1882	David Genoud	1	F
Morbihan	Hoedic	Houat-Hoedic	Hoedic	-2.875518	47.339941	WGS84	centroid	GRETIA	2011-06-14	2011	Barber pitfall trap	Halictidae	Sphecodes	Sphecodes marginatus	Sphecodes marginatus Hagens, 1882	Eric Dufrêne	1	M
Morbihan	Hoedic	Houat-Hoedic	Hoedic	-2.875518	47.339941	WGS84	centroid	GRETIA	2011-06-27	2011	Barber pitfall trap	Halictidae	Sphecodes	Sphecodes marginatus	Sphecodes marginatus Hagens, 1882	Eric Dufrêne	1	M
Morbihan	Île-d’Houat	Houat-Hoedic	Houat	-2.96778	47.390277	WGS84	centroid	Anthony Stoquert	2016	2016	Net	Halictidae	Sphecodes	Sphecodes marginatus	Sphecodes marginatus Hagens, 1882	David Genoud	2	M
Morbihan	Sauzon	(none)	Belle-Île-en-Mer	-3.2592	47.36339999998265	WGS84	precise	Mael Garrin	2017-06-18	2017	Net	Halictidae	Sphecodes	Sphecodes monilicornis	Sphecodes monilicornis (Kirby, 1802)	Mael Garrin	1	M
Morbihan	Groix	(none)	Groix	-3.5118085539	47.6494707219	WGS84	precise	Violette Le Féon	2021-06-11	2021	Net	Halictidae	Sphecodes	Sphecodes monilicornis	Sphecodes monilicornis (Kirby, 1802)	Matthieu Aubert	3	F
Morbihan	Groix	(none)	Groix	-3.4238653269	47.6209861487	WGS84	precise	Violette Le Féon	2021-06-13	2021	Net	Halictidae	Sphecodes	Sphecodes monilicornis	Sphecodes monilicornis (Kirby, 1802)	Matthieu Aubert	1	F
Morbihan	Groix	(none)	Groix	-3.4238653269	47.6209861487	WGS84	precise	Violette Le Féon	2021-08-24	2021	Net	Halictidae	Sphecodes	Sphecodes monilicornis	Sphecodes monilicornis (Kirby, 1802)	Matthieu Aubert	1	F
Morbihan	Groix	(none)	Groix	-3.439553876	47.6284763387	WGS84	precise	Violette Le Féon	2021-08-24	2021	Net	Halictidae	Sphecodes	Sphecodes monilicornis	Sphecodes monilicornis (Kirby, 1802)	David Genoud	1	M
Morbihan	Groix	(none)	Groix	-3.5118085539	47.6494707219	WGS84	precise	Violette Le Féon	2021-08-25	2021	Net	Halictidae	Sphecodes	Sphecodes monilicornis	Sphecodes monilicornis (Kirby, 1802)	Matthieu Aubert	1	F
Morbihan	Groix	(none)	Groix	-3.5029126393	47.6519947933	WGS84	precise	Violette Le Féon	2022-03-27	2022	Net	Halictidae	Sphecodes	Sphecodes monilicornis	Sphecodes monilicornis (Kirby, 1802)	Matthieu Aubert	1	F
Morbihan	Groix	(none)	Groix	-3.4238653269	47.6209861487	WGS84	precise	Violette Le Féon	2022-07-08	2022	Net	Halictidae	Sphecodes	Sphecodes monilicornis	Sphecodes monilicornis (Kirby, 1802)	Matthieu Aubert	4	F, M
Morbihan	Groix	(none)	Groix	-3.478840214	47.631417412	WGS84	precise	Violette Le Féon, Christian Bargain, David Genoud, Benoît Geslin	2024-04-18	2024	Net	Halictidae	Sphecodes	Sphecodes monilicornis	Sphecodes monilicornis (Kirby, 1802)	David Genoud	1	F
Morbihan	Groix	(none)	Groix	-3.420742126	47.634647731	WGS84	precise	Violette Le Féon, Christian Bargain, David Genoud, Benoît Geslin	2024-06-28	2024	Net	Halictidae	Sphecodes	Sphecodes monilicornis	Sphecodes monilicornis (Kirby, 1802)	David Genoud	7	F, M
Morbihan	Groix	(none)	Groix	-3.478840214	47.631417412	WGS84	precise	Violette Le Féon, Christian Bargain, David Genoud, Benoît Geslin	2024-06-29	2024	Net	Halictidae	Sphecodes	Sphecodes monilicornis	Sphecodes monilicornis (Kirby, 1802)	David Genoud	1	F
Morbihan	Île-d’Houat	Houat-Hoedic	Houat	-2.96512	47.38877	WGS84	precise	Stéphane Vassel	2018-04-16	2018	Net	Halictidae	Sphecodes	Sphecodes monilicornis	Sphecodes monilicornis (Kirby, 1802)	David Genoud	1	Unknown
Finistère	Ouessant	(none)	Ouessant	-5.110316	48.454423999985394	WGS84	precise	Mael Garrin	2017-06-15	2017	Net	Halictidae	Sphecodes	Sphecodes monilicornis	Sphecodes monilicornis (Kirby, 1802)	Mael Garrin	1	F
Morbihan	Bangor	(none)	Belle-Île-en-Mer	-3.1982000000000013	47.3014999999825	WGS84	precise	Mael Garrin	2017-07-04	2017	Net	Halictidae	Sphecodes	Sphecodes niger	Sphecodes niger Hagens, 1874	Mael Garrin	1	M
Morbihan	Groix	(none)	Groix	-3.4238653269	47.6209861487	WGS84	precise	Violette Le Féon	2021-08-24	2021	Net	Halictidae	Sphecodes	Sphecodes niger	Sphecodes niger Hagens, 1874	David Genoud	3	M
Morbihan	Groix	(none)	Groix	-3.4238653269	47.6209861487	WGS84	precise	Violette Le Féon	2022-07-08	2022	Net	Halictidae	Sphecodes	Sphecodes niger	Sphecodes niger Hagens, 1874	Matthieu Aubert	1	F
Morbihan	Groix	(none)	Groix	-3.478840214	47.631417412	WGS84	precise	Violette Le Féon, Christian Bargain, David Genoud, Benoît Geslin	2024-04-17	2024	Net	Halictidae	Sphecodes	Sphecodes niger	Sphecodes niger Hagens, 1874	David Genoud	1	F
Morbihan	Groix	(none)	Groix	-3.478840214	47.631417412	WGS84	precise	Violette Le Féon, Christian Bargain, David Genoud, Benoît Geslin	2024-04-18	2024	Net	Halictidae	Sphecodes	Sphecodes niger	Sphecodes niger Hagens, 1874	David Genoud	1	F
Morbihan	Groix	(none)	Groix	-3.5118085539	47.6494707219	WGS84	precise	Violette Le Féon	2021-06-11	2021	Net	Halictidae	Sphecodes	Sphecodes puncticeps	Sphecodes puncticeps Thomson, 1870	Matthieu Aubert	1	F
Morbihan	Groix	(none)	Groix	-3.4393412911	47.6400539462	WGS84	precise	Arnaud Le Nevé	2021-08-24	2021	Net	Halictidae	Sphecodes	Sphecodes puncticeps	Sphecodes puncticeps Thomson, 1870	David Genoud	1	M
Finistère	Ouessant	(none)	Ouessant	-5.1233	48.457099999985395	WGS84	precise	Mael Garrin	2015-08-28	2015	Pan trap	Halictidae	Sphecodes	Sphecodes puncticeps	Sphecodes puncticeps Thomson, 1870	Mael Garrin	1	M
Finistère	Ouessant	(none)	Ouessant	-5.0928	48.4516999999854	WGS84	precise	Mael Garrin	2017-06-15	2017	Net	Halictidae	Sphecodes	Sphecodes puncticeps	Sphecodes puncticeps Thomson, 1870	Mael Garrin	2	F
Morbihan	Groix	(none)	Groix	-3.423574028	47.62123359	WGS84	precise	Violette Le Féon, Christian Bargain, David Genoud, Benoît Geslin	2024-06-28	2024	Net	Halictidae	Sphecodes	Sphecodes reticulatus	Sphecodes reticulatus Thomson, 1870	David Genoud	1	F
Finistère	Ouessant	(none)	Ouessant	-5.081400000000001	48.46039999998542	WGS84	precise	Mael Garrin	2015-08-30	2015	Net	Halictidae	Sphecodes	Sphecodes reticulatus	Sphecodes reticulatus Thomson, 1870	Mael Garrin	2	M
Morbihan	Groix	(none)	Groix	-3.4992291136	47.6458191425	WGS84	precise	Arnaud Le Nevé	2020-09-05	2020	Net	Halictidae	Sphecodes	Sphecodes rufiventris	Sphecodes rufiventris (Panzer, 1797)	Matthieu Aubert	1	M
Morbihan	Île-d’Houat	Houat-Hoedic	Île aux Chevaux	-2.970736	47.356859	WGS84	centroid	Anthony Stoquert	2015-05-28	2015	Net	Halictidae	Sphecodes	Sphecodes scabricollis	Sphecodes scabricollis Wesmael in Sichel, 1866	David Genoud	1	F
Finistère	Ouessant	(none)	Ouessant	-5.081400000000001	48.46039999998542	WGS84	precise	Mael Garrin	2015-08-30	2015	Net	Halictidae	Sphecodes	Sphecodes scabricollis	Sphecodes scabricollis Wesmael in Sichel, 1866	Mael Garrin	2	M
Finistère	Ouessant	(none)	Ouessant	-5.071	48.46329999998541	WGS84	precise	Parc Naturel Régional d’Armorique	2017-05-16	2017	Malaise trap	Halictidae	Sphecodes	Sphecodes scabricollis	Sphecodes scabricollis Wesmael in Sichel, 1866	Mael Garrin	1	F
Morbihan	Groix	(none)	Groix	-3.4847058965	47.6490588618	WGS84	precise	Violette Le Féon	2021-06-12	2021	Net	Halictidae	Sphecodes	Sphecodes sp.	Sphecodes Latreille, 1804	Violette Le Féon	1	Unknown
Côtes d’Armor	Pleumeur-Bodou	(none)	Île Aganton	-3.6016	48.79969999998619	WGS84	precise	Mael Garrin	2019-04-18	2019	Net	Halictidae	Sphecodes	Sphecodes sp.	Sphecodes Latreille, 1804	Mael Garrin	1	F
Finistère	Ouessant	(none)	Ouessant	-5.0906	48.44329999998537	WGS84	precise	Mael Garrin	2016-07-05	2016	Net	Halictidae	Sphecodes	Sphecodes sp.	Sphecodes Latreille, 1804	Mael Garrin	1	F
Finistère	Ouessant	(none)	Ouessant	-5.0906	48.44329999998537	WGS84	precise	Mael Garrin	2017-06-14	2017	Net	Halictidae	Sphecodes	Sphecodes sp.	Sphecodes Latreille, 1804	Mael Garrin	1	F
Finistère	Ouessant	(none)	Ouessant	-5.0906	48.44329999998537	WGS84	precise	Parc Naturel Régional d’Armorique	2017-07-19	2017	Pan trap	Halictidae	Sphecodes	Sphecodes sp.	Sphecodes Latreille, 1804	Mael Garrin	1	M
Morbihan	Île-d’Houat	Houat-Hoedic	Houat	-2.96778	47.390277	WGS84	centroid	Anthony Stoquert	2016	2016	Net	Halictidae	Sphecodes	Sphecodes spinulosus	Sphecodes spinulosus Hagens, 1875	Eric Dufrêne	4	M
Morbihan	Île-d’Houat	Houat-Hoedic	Île aux Chevaux	-2.970736	47.356859	WGS84	centroid	Anthony Stoquert	2015-05-28	2015	Net	Halictidae	Sphecodes	Sphecodes spinulosus	Sphecodes spinulosus Hagens, 1875	David Genoud	1	M
Morbihan	Groix	(none)	Groix	-3.4331590105	47.6396532892	WGS84	precise	Violette Le Féon	2021-08-26	2021	Net	Megachilidae	Anthidium	Anthidium manicatum	Anthidium manicatum (Linnaeus, 1758)	Matthieu Aubert	1	F
Morbihan	Groix	(none)	Groix	-3.460065703	47.637661241	WGS84	precise	Violette Le Féon, Christian Bargain, David Genoud, Benoît Geslin	2024-06-29	2024	Net	Megachilidae	Anthidium	Anthidium manicatum	Anthidium manicatum (Linnaeus, 1758)	David Genoud	1	M
Morbihan	Sauzon	(none)	Belle-Île-en-Mer	-3.228	47.3628999999827	WGS84	precise	GRETIA	2017-06-16	2017	Net	Megachilidae	Anthidium	Anthidium oblongatum	Anthidium oblongatum (Illiger, 1806)	Mael Garrin	1	M
Morbihan	Groix	(none)	Groix	-3.4660244744	47.6295505816	WGS84	precise	Christian Bargain	2021-08-25	2021	Net	Megachilidae	Anthidium	Anthidium oblongatum	Anthidium oblongatum (Illiger, 1806)	Matthieu Aubert	1	F
Morbihan	Groix	(none)	Groix	-3.4847058965	47.6490588618	WGS84	precise	Violette Le Féon	2021-08-25	2021	Net	Megachilidae	Anthidium	Anthidium oblongatum	Anthidium oblongatum (Illiger, 1806)	Matthieu Aubert	1	F
Morbihan	Groix	(none)	Groix	-3.4531284445	47.6429041537	WGS84	precise	Benoît Geslin, Violette Le Féon	2022-07-09	2022	Net	Megachilidae	Anthidium	Anthidium oblongatum	Anthidium oblongatum (Illiger, 1806)	Matthieu Aubert	2	M
Morbihan	Groix	(none)	Groix	-3.461377602	47.637648561	WGS84	precise	Violette Le Féon, Christian Bargain, David Genoud, Benoît Geslin	2024-06-29	2024	Net	Megachilidae	Anthidium	Anthidium oblongatum	Anthidium oblongatum (Illiger, 1806)	David Genoud	2	F, M
Morbihan	Groix	(none)	Groix	-3.4531284445	47.6429041537	WGS84	precise	Julie Weissmann	2022-07-09	2022	Net	Megachilidae	Chelostoma	Chelostoma campanularum	Chelostoma campanularum (Kirby, 1802)	Matthieu Aubert	1	F
Morbihan	Île-d’Houat	Houat-Hoedic	Houat	-2.98616	47.39628	WGS84	precise	Stéphane Vassel	2020-08-01	2020	Net	Megachilidae	Coelioxys	Coelioxys afer	Coelioxys afer Lepeletier, 1841	David Genoud	1	Unknown
Morbihan	Sauzon	(none)	Belle-Île-en-Mer	-3.233199999999998	47.326199999982556	WGS84	precise	Mael Garrin	2017-06-17	2017	Net	Megachilidae	Coelioxys	Coelioxys brevis	Coelioxys brevis Eversmann, 1852	Mael Garrin	2	F, M
Morbihan	Groix	(none)	Groix	-3.421579023	47.637213763	WGS84	precise	Violette Le Féon, Christian Bargain, David Genoud, Benoît Geslin	2024-06-28	2024	Net	Megachilidae	Coelioxys	Coelioxys brevis	Coelioxys brevis Eversmann, 1852	David Genoud	2	F
Morbihan	Hoedic	Houat-Hoedic	Hoedic	-2.875415	47.335866	WGS84	precise	David Genoud	2017-07-31	2017	Net	Megachilidae	Coelioxys	Coelioxys brevis	Coelioxys brevis Eversmann, 1852	David Genoud	1	F
Morbihan	Île-d’Houat	Houat-Hoedic	Houat	-2.96778	47.390277	WGS84	centroid	Anthony Stoquert	2016	2016	Net	Megachilidae	Coelioxys	Coelioxys brevis	Coelioxys brevis Eversmann, 1852	David Genoud	2	F, M
Morbihan	Sauzon	(none)	Belle-Île-en-Mer	-3.235471	47.327072999982576	WGS84	precise	Didier Roustide	2016-09-03	2016	Unknown	Megachilidae	Coelioxys	Coelioxys conoideus	Coelioxys conoideus (Illiger, 1806)	Eric Dufrêne	1	F
Morbihan	Sauzon	(none)	Belle-Île-en-Mer	-3.2402999999999995	47.369199999982676	WGS84	precise	Mael Garrin	2017-06-16	2017	Net	Megachilidae	Coelioxys	Coelioxys conoideus	Coelioxys conoideus (Illiger, 1806)	Mael Garrin	1	F
Morbihan	Locmaria	(none)	Belle-Île-en-Mer	-3.0910000000000015	47.315399999982525	WGS84	precise	Mael Garrin	2017-07-03	2017	Net	Megachilidae	Coelioxys	Coelioxys conoideus	Coelioxys conoideus (Illiger, 1806)	Mael Garrin	1	M
Côtes d’Armor	Pleumeur-Bodou	(none)	Île Aganton	-3.5934000000000004	48.800199999986184	WGS84	precise	Mael Garrin	2018-06-26	2018	Net	Megachilidae	Coelioxys	Coelioxys conoideus	Coelioxys conoideus (Illiger, 1806)	Mael Garrin	1	F
Finistère	Le Conquet	Molène	Île de Trielen	-4.936481156783893	48.372688230568855	WGS84	precise	Gwenael L’Harant, Mael Garrin	2021-07-29	2021	Net	Megachilidae	Coelioxys	Coelioxys conoideus	Coelioxys conoideus (Illiger, 1806)	Mael Garrin	1	M
Finistère	Île-Molène	Molène	Molène	-4.960369999999999	48.401000999985264	WGS84	precise	Mael Garrin	2016-07-07	2016	Net	Megachilidae	Coelioxys	Coelioxys conoideus	Coelioxys conoideus (Illiger, 1806)	Mael Garrin	1	M
Finistère	Ouessant	(none)	Ouessant	-5.088199999999999	48.443599999985366	WGS84	precise	Mael Garrin	2016-07-05	2016	Net	Megachilidae	Coelioxys	Coelioxys conoideus	Coelioxys conoideus (Illiger, 1806)	Mael Garrin	2	M
Morbihan	Groix	(none)	Groix	-3.433173336	47.629616578	WGS84	precise	Violette Le Féon, Christian Bargain, David Genoud, Benoît Geslin	2024-06-28	2024	Net	Megachilidae	Coelioxys	Coelioxys elongatus	Coelioxys elongatus Lepeletier, 1841	David Genoud	3	F
Morbihan	Groix	(none)	Groix	-3.433173336	47.629616578	WGS84	precise	Violette Le Féon, Christian Bargain, David Genoud, Benoît Geslin	2024-06-28	2024	Net	Megachilidae	Coelioxys	Coelioxys inermis	Coelioxys inermis (Kirby, 1802)	David Genoud	1	F
Côtes d’Armor	Pleumeur-Bodou	(none)	Île Aganton	-3.5967000000000002	48.799299999986204	WGS84	precise	Mael Garrin	2018-06-26	2018	Net	Megachilidae	Coelioxys	Coelioxys mandibularis	Coelioxys mandibularis Nylander, 1848	Mael Garrin	1	F
Côtes d’Armor	Pleumeur-Bodou	(none)	Île Aganton	-3.6016999999999983	48.79849999998619	WGS84	precise	Mael Garrin	2018-06-26	2018	Net	Megachilidae	Coelioxys	Coelioxys mandibularis	Coelioxys mandibularis Nylander, 1848	Mael Garrin	1	F
Morbihan	Sauzon	(none)	Belle-Île-en-Mer	-3.2405	47.3678999999827	WGS84	precise	Mael Garrin	2017-06-16	2017	Net	Megachilidae	Heriades	Heriades truncorum	Heriades truncorum (Linnaeus, 1758)	Mael Garrin	1	M
Morbihan	Groix	(none)	Groix	-3.474881205	47.639850889	WGS84	precise	Violette Le Féon	2021-06-12	2021	Net	Megachilidae	Heriades	Heriades truncorum	Heriades truncorum (Linnaeus, 1758)	Matthieu Aubert	1	M
Morbihan	Groix	(none)	Groix	-3.4847058965	47.6490588618	WGS84	precise	Violette Le Féon	2021-06-12	2021	Net	Megachilidae	Heriades	Heriades truncorum	Heriades truncorum (Linnaeus, 1758)	David Genoud	1	M
Morbihan	Groix	(none)	Groix	-3.4992291136	47.6458191425	WGS84	precise	Violette Le Féon	2021-06-12	2021	Net	Megachilidae	Heriades	Heriades truncorum	Heriades truncorum (Linnaeus, 1758)	Matthieu Aubert	1	M
Morbihan	Groix	(none)	Groix	-3.4393412911	47.6400539462	WGS84	precise	Arnaud Le Nevé	2021-08-24	2021	Net	Megachilidae	Heriades	Heriades truncorum	Heriades truncorum (Linnaeus, 1758)	Matthieu Aubert	1	F
Morbihan	Sauzon	(none)	Belle-Île-en-Mer	-3.230900005517999	47.35406005695749	WGS84	precise	Mael Garrin	2017-06-16	2017	Net	Megachilidae	Megachile	Megachile argentata	Megachile argentata (Fabricius, 1793)	Mael Garrin	1	F
Morbihan	Sauzon	(none)	Belle-Île-en-Mer	-3.2402999999999995	47.369199999982676	WGS84	precise	Mael Garrin	2017-06-16	2017	Net	Megachilidae	Megachile	Megachile argentata	Megachile argentata (Fabricius, 1793)	Mael Garrin	2	M
Morbihan	Groix	(none)	Groix	-3.5121081839	47.6501325839	WGS84	precise	Violette Le Féon	2021-06-11	2021	Net	Megachilidae	Megachile	Megachile argentata	Megachile argentata (Fabricius, 1793)	Matthieu Aubert	1	M
Morbihan	Groix	(none)	Groix	-3.421579023	47.637213763	WGS84	precise	Violette Le Féon, Christian Bargain, David Genoud, Benoît Geslin	2024-06-28	2024	Net	Megachilidae	Megachile	Megachile argentata	Megachile argentata (Fabricius, 1793)	David Genoud	1	F
Morbihan	Groix	(none)	Groix	-3.449657098	47.626760958	WGS84	precise	Violette Le Féon, Christian Bargain, David Genoud, Benoît Geslin	2024-06-29	2024	Net	Megachilidae	Megachile	Megachile argentata	Megachile argentata (Fabricius, 1793)	David Genoud	1	F
Morbihan	Groix	(none)	Groix	-3.4574359846	47.639444328	WGS84	precise	Arnaud Le Nevé	2020-09-05	2020	Net	Megachilidae	Megachile	Megachile argentata/leachella	not concerned	Matthieu Aubert	1	F
Morbihan	Groix	(none)	Groix	-3.4322122357	47.6409256445	WGS84	precise	Arnaud Le Nevé	2021-08-26	2021	Net	Megachilidae	Megachile	Megachile argentata/leachella	not concerned	Matthieu Aubert	1	F
Morbihan	Groix	(none)	Groix	-3.4237180927	47.6210536392	WGS84	precise	Violette Le Féon	2022-07-08	2022	Net	Megachilidae	Megachile	Megachile argentata/leachella	not concerned	Matthieu Aubert	1	F
Morbihan	Hoedic	Houat-Hoedic	Hoedic	-2.875518	47.339941	WGS84	centroid	Anthony Stoquert	2015	2015	Net	Megachilidae	Megachile	Megachile argentata/leachella	not concerned	Matthieu Aubert	1	Unknown
Morbihan	Groix	(none)	Groix	-3.4386131707	47.63017708	WGS84	precise	Arnaud Le Nevé	2020-09-05	2020	Net	Megachilidae	Megachile	Megachile centuncularis	Megachile centuncularis (Linnaeus, 1758)	Matthieu Aubert	1	F
Côtes d’Armor	Pleumeur-Bodou	(none)	Île Aganton	-3.6016999999999983	48.79849999998619	WGS84	precise	Ennaloel Mateo-Espada, Mael Garrin	2018-05-15	2018	Net	Megachilidae	Megachile	Megachile circumcincta	Megachile circumcincta (Kirby, 1802)	Mael Garrin	1	M
Morbihan	Groix	(none)	Groix	-3.4660244744	47.6295505816	WGS84	precise	Christian Bargain	2021-08-25	2021	Net	Megachilidae	Megachile	Megachile lagopoda	Megachile lagopoda (Linnaeus, 1761)	Matthieu Aubert	1	F
Morbihan	Groix	(none)	Groix	-3.5121081839	47.6501325839	WGS84	precise	Violette Le Féon	2022-07-08	2022	Net	Megachilidae	Megachile	Megachile lagopoda	Megachile lagopoda (Linnaeus, 1761)	Matthieu Aubert	1	M
Morbihan	Groix	(none)	Groix	-3.479092	47.631503	WGS84	precise	Violette Le Féon	2023-07-02	2023	Net	Megachilidae	Megachile	Megachile lagopoda	Megachile lagopoda (Linnaeus, 1761)	Mael Garrin	1	M
Morbihan	Groix	(none)	Groix	-3.418857511	47.632899751	WGS84	precise	Violette Le Féon, Christian Bargain, David Genoud, Benoît Geslin	2024-06-28	2024	Net	Megachilidae	Megachile	Megachile lagopoda	Megachile lagopoda (Linnaeus, 1761)	David Genoud	1	M
Morbihan	Groix	(none)	Groix	-3.421579023	47.637213763	WGS84	precise	Violette Le Féon, Christian Bargain, David Genoud, Benoît Geslin	2024-06-28	2024	Net	Megachilidae	Megachile	Megachile lagopoda	Megachile lagopoda (Linnaeus, 1761)	David Genoud	1	F
Morbihan	Groix	(none)	Groix	-3.445667245	47.627567436	WGS84	precise	Violette Le Féon, Christian Bargain, David Genoud, Benoît Geslin	2024-06-29	2024	Net	Megachilidae	Megachile	Megachile lagopoda	Megachile lagopoda (Linnaeus, 1761)	David Genoud	1	M
Morbihan	Groix	(none)	Groix	-3.451875993	47.631577903	WGS84	precise	Violette Le Féon, Christian Bargain, David Genoud, Benoît Geslin	2024-06-29	2024	Net	Megachilidae	Megachile	Megachile lagopoda	Megachile lagopoda (Linnaeus, 1761)	David Genoud	5	F
Morbihan	Hoedic	Houat-Hoedic	Hoedic	-2.875415	47.335866	WGS84	precise	David Genoud	2017-07-31	2017	Net	Megachilidae	Megachile	Megachile lagopoda	Megachile lagopoda (Linnaeus, 1761)	David Genoud	4	F, M
Morbihan	Île-d’Houat	Houat-Hoedic	Houat	-2.96778	47.390277	WGS84	centroid	Anthony Stoquert	2016	2016	Net	Megachilidae	Megachile	Megachile lagopoda	Megachile lagopoda (Linnaeus, 1761)	David Genoud	1	M
Côtes d’Armor	Pleumeur-Bodou	(none)	Île Aganton	-3.5934000000000004	48.800199999986184	WGS84	precise	Mael Garrin	2018-06-26	2018	Net	Megachilidae	Megachile	Megachile lagopoda	Megachile lagopoda (Linnaeus, 1761)	Mael Garrin	1	M
Finistère	Le Conquet	Molène	Île de Balanec	-4.981291	48.418307	WGS84	precise	Pierre Devogel, Mael Garrin, Hélène Mahéo	2021-07-08	2021	Malaise trap	Megachilidae	Megachile	Megachile lagopoda	Megachile lagopoda (Linnaeus, 1761)	Mael Garrin	1	F
Finistère	Le Conquet	Molène	Île de Balanec	-4.982748914024849	48.41775999641085	WGS84	precise	Gwenael L’Harant, Mael Garrin	2021-07-29	2021	Net	Megachilidae	Megachile	Megachile lagopoda	Megachile lagopoda (Linnaeus, 1761)	Mael Garrin	1	F
Finistère	Le Conquet	Molène	Île de Trielen	-4.936481156783893	48.372688230568855	WGS84	precise	Gwenael L’Harant, Mael Garrin	2021-07-29	2021	Net	Megachilidae	Megachile	Megachile lagopoda	Megachile lagopoda (Linnaeus, 1761)	Mael Garrin	1	M
Finistère	Ouessant	(none)	Ouessant	-5.087914	48.4430949999854	WGS84	precise	Mael Garrin	2016-07-05	2016	Net	Megachilidae	Megachile	Megachile lagopoda	Megachile lagopoda (Linnaeus, 1761)	Mael Garrin	2	F, M
Finistère	Ouessant	(none)	Ouessant	-5.108728	48.4416719999854	WGS84	precise	Mael Garrin	2016-07-06	2016	Net	Megachilidae	Megachile	Megachile lagopoda	Megachile lagopoda (Linnaeus, 1761)	Mael Garrin	1	M
Finistère	Ouessant	(none)	Ouessant	-5.0928	48.4516999999854	WGS84	precise	Mael Garrin	2017-06-15	2017	Net	Megachilidae	Megachile	Megachile lagopoda	Megachile lagopoda (Linnaeus, 1761)	Mael Garrin	1	M
Finistère	Ouessant	(none)	Ouessant	-5.088199999999999	48.443599999985366	WGS84	precise	Parc Naturel Régional d’Armorique	2017-08-09	2017	Pan trap	Megachilidae	Megachile	Megachile lagopoda	Megachile lagopoda (Linnaeus, 1761)	Mael Garrin	1	M
Morbihan	Sauzon	(none)	Belle-Île-en-Mer	-3.233199999999998	47.326199999982556	WGS84	precise	Mael Garrin	2017-05-09	2017	Net	Megachilidae	Megachile	Megachile leachella	Megachile leachella Curtis, 1828	Mael Garrin	1	M
Morbihan	Bangor	(none)	Belle-Île-en-Mer	-3.1692000000000005	47.3019999999825	WGS84	precise	Mael Garrin	2017-05-10	2017	Net	Megachilidae	Megachile	Megachile leachella	Megachile leachella Curtis, 1828	Mael Garrin	1	M
Morbihan	Sauzon	(none)	Belle-Île-en-Mer	-3.233199999999998	47.326199999982556	WGS84	precise	Mael Garrin	2017-06-17	2017	Net	Megachilidae	Megachile	Megachile leachella	Megachile leachella Curtis, 1828	Mael Garrin	1	M
Morbihan	Sauzon	(none)	Belle-Île-en-Mer	-3.2376999999999994	47.32729999998256	WGS84	precise	Mael Garrin	2017-06-17	2017	Net	Megachilidae	Megachile	Megachile leachella	Megachile leachella Curtis, 1828	Mael Garrin	1	F
Morbihan	Locmaria	(none)	Belle-Île-en-Mer	-3.1013	47.31469999998253	WGS84	precise	Mael Garrin	2017-07-03	2017	Net	Megachilidae	Megachile	Megachile leachella	Megachile leachella Curtis, 1828	Mael Garrin	2	F, M
Morbihan	Bangor	(none)	Belle-Île-en-Mer	-3.1982000000000013	47.3014999999825	WGS84	precise	Mael Garrin	2017-07-04	2017	Net	Megachilidae	Megachile	Megachile leachella	Megachile leachella Curtis, 1828	Mael Garrin	1	M
Morbihan	Groix	(none)	Groix	-3.4237180927	47.6210536392	WGS84	precise	Violette Le Féon	2021-08-24	2021	Net	Megachilidae	Megachile	Megachile leachella	Megachile leachella Curtis, 1828	Matthieu Aubert	2	F
Morbihan	Groix	(none)	Groix	-3.421609	47.637522	WGS84	precise	Franck Herbrecht	2022-07-07	2022	Yellow pan trap	Megachilidae	Megachile	Megachile leachella	Megachile leachella Curtis, 1828	Mael Garrin	1	M
Morbihan	Groix	(none)	Groix	-3.421579023	47.637213763	WGS84	precise	Violette Le Féon	2023-07-01	2023	Net	Megachilidae	Megachile	Megachile leachella	Megachile leachella Curtis, 1828	Mael Garrin	1	M
Morbihan	Groix	(none)	Groix	-3.421579023	47.637213763	WGS84	precise	Violette Le Féon, Christian Bargain, David Genoud, Benoît Geslin	2024-06-28	2024	Net	Megachilidae	Megachile	Megachile leachella	Megachile leachella Curtis, 1828	David Genoud	4	F, M
Morbihan	Hoedic	Houat-Hoedic	Hoedic	-2.875518	47.339941	WGS84	centroid	Anthony Stoquert	2015	2015	Net	Megachilidae	Megachile	Megachile leachella	Megachile leachella Curtis, 1828	Matthieu Aubert	7	F, M
Morbihan	Hoedic	Houat-Hoedic	Hoedic	-2.873457	47.33604	WGS84	precise	Violette Le Féon	2013-08-26	2013	Net	Megachilidae	Megachile	Megachile leachella	Megachile leachella Curtis, 1828	Matthieu Aubert	1	Unknown
Morbihan	Hoedic	Houat-Hoedic	Hoedic	-2.875415	47.335866	WGS84	precise	David Genoud	2017-07-31	2017	Net	Megachilidae	Megachile	Megachile leachella	Megachile leachella Curtis, 1828	David Genoud	2	F
Morbihan	Île-d’Houat	Houat-Hoedic	Houat	-2.96778	47.390277	WGS84	centroid	Anthony Stoquert	2016	2016	Net	Megachilidae	Megachile	Megachile leachella	Megachile leachella Curtis, 1828	David Genoud	21	F, M
Morbihan	Île-d’Houat	Houat-Hoedic	Houat	-2.98616	47.39628	WGS84	precise	Stéphane Vassel	2020-08-01	2020	Net	Megachilidae	Megachile	Megachile leachella	Megachile leachella Curtis, 1828	David Genoud	3	Unknown
Finistère	Fouesnant	Archipel des Glénan	Saint-Nicolas des Glénan	-4.000526	47.724120	WGS84	precise	Thibault Ramage	2017-06-08	2017	Net	Megachilidae	Megachile	Megachile leachella	Megachile leachella Curtis, 1828	Thibault Ramage	6	Unknown
Finistère	Fouesnant	Archipel des Glénan	Saint-Nicolas des Glénan	-3.999986	47.725764	WGS84	precise	Thibault Ramage	2018-08-13	2018	Net	Megachilidae	Megachile	Megachile leachella	Megachile leachella Curtis, 1828	Thibault Ramage	1	Unknown
Morbihan	Bangor	(none)	Belle-Île-en-Mer	-3.1659999999999995	47.3031999999825	WGS84	precise	Mael Garrin	2017-07-04	2017	Net	Megachilidae	Megachile	Megachile maritima	Megachile maritima (Kirby, 1802)	Mael Garrin	1	F
Morbihan	Bangor	(none)	Belle-Île-en-Mer	-3.185399999999999	47.30629999998251	WGS84	precise	Mael Garrin	2017-07-04	2017	Net	Megachilidae	Megachile	Megachile maritima	Megachile maritima (Kirby, 1802)	Mael Garrin	1	F
Morbihan	Hoedic	Houat-Hoedic	Hoedic	-2.8754169999999983	47.33560699998257	WGS84	precise	Didier Roustide	2005-08-14	2005	Net	Megachilidae	Megachile	Megachile maritima	Megachile maritima (Kirby, 1802)	Gérard Le Goff	1	M
Morbihan	Hoedic	Houat-Hoedic	Hoedic	-2.875415	47.335866	WGS84	precise	David Genoud	2017-07-31	2017	Net	Megachilidae	Megachile	Megachile maritima	Megachile maritima (Kirby, 1802)	David Genoud	1	F
Morbihan	Île-d’Houat	Houat-Hoedic	Houat	-2.96778	47.390277	WGS84	centroid	Anthony Stoquert	2016	2016	Net	Megachilidae	Megachile	Megachile maritima	Megachile maritima (Kirby, 1802)	David Genoud	1	F
Morbihan	Île-d’Houat	Houat-Hoedic	Houat	-2.98616	47.39628	WGS84	precise	Stéphane Vassel	2020-08-01	2020	Net	Megachilidae	Megachile	Megachile versicolor	Megachile versicolor Smith, 1844	David Genoud	1	Unknown
Morbihan	Le Palais	(none)	Belle-Île-en-Mer	-3.1486999999999976	47.33269999998259	WGS84	precise	Mael Garrin	2017-07-05	2017	Net	Megachilidae	Megachile	Megachile willughbiella	Megachile willughbiella (Kirby, 1802)	Mael Garrin	1	M
Morbihan	Groix	(none)	Groix	-3.420742126	47.634647731	WGS84	precise	Violette Le Féon, Christian Bargain, David Genoud, Benoît Geslin	2024-06-28	2024	Net	Megachilidae	Megachile	Megachile willughbiella	Megachile willughbiella (Kirby, 1802)	David Genoud	1	M
Morbihan	Groix	(none)	Groix	-3.433173336	47.629616578	WGS84	precise	Violette Le Féon, Christian Bargain, David Genoud, Benoît Geslin	2024-06-28	2024	Net	Megachilidae	Megachile	Megachile willughbiella	Megachile willughbiella (Kirby, 1802)	David Genoud	3	F
Finistère	Île-Molène	Molène	Molène	-4.96037	48.4010009999853	WGS84	precise	Mael Garrin	2016-07-07	2016	Net	Megachilidae	Megachile	Megachile willughbiella	Megachile willughbiella (Kirby, 1802)	Mael Garrin	1	M
Morbihan	Sauzon	(none)	Belle-Île-en-Mer	-3.2332	47.3261999999826	WGS84	precise	Mael Garrin	2017-05-09	2017	Net	Megachilidae	Osmia	Osmia aurulenta	Osmia aurulenta (Panzer, 1799)	Matthieu Aubert	1	M
Morbihan	Sauzon	(none)	Belle-Île-en-Mer	-3.2352	47.3267999999826	WGS84	precise	Mael Garrin	2017-06-17	2017	Net	Megachilidae	Osmia	Osmia aurulenta	Osmia aurulenta (Panzer, 1799)	Mael Garrin	2	F, M
Morbihan	Hoedic	Houat-Hoedic	Hoedic	-2.875518	47.339941	WGS84	centroid	Anthony Stoquert	2015	2015	Net	Megachilidae	Osmia	Osmia aurulenta	Osmia aurulenta (Panzer, 1799)	Matthieu Aubert	16	F
Morbihan	Hoedic	Houat-Hoedic	Hoedic	-2.875518	47.339941	WGS84	centroid	GRETIA	2011-05-02	2011	Net	Megachilidae	Osmia	Osmia aurulenta	Osmia aurulenta (Panzer, 1799)	Matthieu Aubert	1	M
Morbihan	Île-d’Houat	Houat-Hoedic	Houat	-2.96778	47.390277	WGS84	centroid	Anthony Stoquert	2016	2016	Net	Megachilidae	Osmia	Osmia aurulenta	Osmia aurulenta (Panzer, 1799)	David Genoud	3	F, M
Morbihan	Île-d’Houat	Houat-Hoedic	Houat	-2.96285	47.38827	WGS84	precise	Stéphane Vassel	2022-05-01	2022	Net	Megachilidae	Osmia	Osmia aurulenta	Osmia aurulenta (Panzer, 1799)	David Genoud	1	Unknown
Côtes d’Armor	Pleumeur-Bodou	(none)	Île Aganton	-3.5934000000000004	48.800199999986184	WGS84	precise	Mael Garrin	2018-06-26	2018	Net	Megachilidae	Osmia	Osmia aurulenta	Osmia aurulenta (Panzer, 1799)	Mael Garrin	1	F
Côtes d’Armor	Pleumeur-Bodou	(none)	Île Aganton	-3.6014	48.797899999986186	WGS84	precise	Mael Garrin	2019-04-18	2019	Net	Megachilidae	Osmia	Osmia aurulenta	Osmia aurulenta (Panzer, 1799)	Mael Garrin	1	M
Morbihan	Hoedic	Houat-Hoedic	Hoedic	-2.877763	47.33892	WGS84	precise	Violette Le Féon	2022-04-17	2022	Net	Megachilidae	Osmia	Osmia bicornis	Osmia bicornis (Linnaeus, 1758)	Matthieu Aubert	2	M
Morbihan	Hoedic	Houat-Hoedic	Hoedic	-2.877615	47.33842	WGS84	precise	Violette Le Féon	2023-04-29	2023	Net	Megachilidae	Osmia	Osmia bicornis	Osmia bicornis (Linnaeus, 1758)	Violette Le Féon	1	M
Morbihan	Île-d’Houat	Houat-Hoedic	Houat	-2.96512	47.38877	WGS84	precise	Stéphane Vassel	2018-04-16	2018	Net	Megachilidae	Osmia	Osmia bicornis	Osmia bicornis (Linnaeus, 1758)	David Genoud	2	Unknown
Morbihan	Groix	(none)	Groix	-3.4331590105	47.6396532892	WGS84	precise	Violette Le Féon	2022-03-27	2022	Net	Megachilidae	Osmia	Osmia cornuta	Osmia cornuta (Latreille, 1805)	Matthieu Aubert	4	F
Morbihan	Groix	(none)	Groix	-3.478840214	47.631417412	WGS84	precise	Violette Le Féon, Christian Bargain, David Genoud, Benoît Geslin	2024-06-29	2024	Net	Megachilidae	Osmia	Osmia gallarum	Osmia gallarum Spinola, 1807	David Genoud	1	F
Morbihan	Groix	(none)	Groix	-3.4531284445	47.6429041537	WGS84	precise	Lynn Dicks, William Prian	2022-07-09	2022	Net	Megachilidae	Osmia	Osmia niveata	Osmia niveata (Fabricius, 1804)	Matthieu Aubert	2	F
Morbihan	Sauzon	(none)	Belle-Île-en-Mer	-3.2352	47.3267999999826	WGS84	precise	Mael Garrin	2017-06-17	2017	Net	Megachilidae	Osmia	Osmia spinulosa	Osmia spinulosa (Kirby, 1802)	Matthieu Aubert	2	M
Morbihan	Groix	(none)	Groix	-3.4393412911	47.6400539462	WGS84	precise	Arnaud Le Nevé	2021-08-24	2021	Net	Megachilidae	Stelis	Stelis breviuscula	Stelis breviuscula (Nylander, 1848)	Matthieu Aubert	1	F
Morbihan	Sauzon	(none)	Belle-Île-en-Mer	-3.2352	47.3267999999826	WGS84	precise	Mael Garrin	2017-06-17	2017	Net	Megachilidae	Stelis	Stelis odontopyga	Stelis odontopyga Noskiewicz, 1926	Mael Garrin	1	M
Morbihan	Locmaria	(none)	Belle-Île-en-Mer	-3.0885	47.3158999999825	WGS84	precise	Mael Garrin	2017-07-03	2017	Net	Melittidae	Dasypoda	Dasypoda hirtipes	Dasypoda hirtipes (Fabricius, 1793)	Mael Garrin	1	M
Morbihan	Locmaria	(none)	Belle-Île-en-Mer	-3.1013	47.3146999999825	WGS84	precise	Mael Garrin	2017-07-03	2017	Net	Melittidae	Dasypoda	Dasypoda hirtipes	Dasypoda hirtipes (Fabricius, 1793)	Mael Garrin	1	M
Finistère	Ouessant	(none)	Ouessant	-5.123963	48.4579249999854	WGS84	precise	Mael Garrin	2016-07-04	2016	Net	Melittidae	Dasypoda	Dasypoda hirtipes	Dasypoda hirtipes (Fabricius, 1793)	Mael Garrin	1	M
Finistère	Ouessant	(none)	Ouessant	-5.110316	48.4544239999854	WGS84	precise	Mael Garrin	2016-07-05	2016	Net	Melittidae	Dasypoda	Dasypoda hirtipes	Dasypoda hirtipes (Fabricius, 1793)	Mael Garrin	1	M
Finistère	Ouessant	(none)	Ouessant	-5.112162	48.4384259999853	WGS84	precise	Mael Garrin	2016-07-06	2016	Net	Melittidae	Dasypoda	Dasypoda hirtipes	Dasypoda hirtipes (Fabricius, 1793)	Mael Garrin	4	F
Finistère	Fouesnant	Archipel des Glénan	Saint-Nicolas des Glénan	-4.000526	47.724120	WGS84	precise	Thibault Ramage	2017-06-08	2017	Net	Melittidae	Dasypoda	Dasypoda hirtipes	Dasypoda hirtipes (Fabricius, 1793)	Thibault Ramage	1	Unknown
Morbihan	Groix	(none)	Groix	-3.43667	47.62809	WGS84	centroid	iNaturalist : johannsebastianbach	2021-08-13	2021	Net	Melittidae	Dasypoda	Dasypoda sp.	Dasypoda Latreille, 1802	David Genoud	1	M
Morbihan	Locmaria	(none)	Belle-Île-en-Mer	-3.1013	47.3146999999825	WGS84	precise	Mael Garrin	2017-07-03	2017	Net	Melittidae	Melitta	Melitta leporina	Melitta leporina (Panzer, 1799)	Mael Garrin	1	F
Morbihan	Groix	(none)	Groix	-3.4531284445	47.6429041537	WGS84	precise	Benoît Geslin	2022-07-09	2022	Net	Melittidae	Melitta	Melitta leporina	Melitta leporina (Panzer, 1799)	Matthieu Aubert	1	M
Finistère	Ouessant	(none)	Ouessant	-5.042768	48.4636449999854	WGS84	precise	Mael Garrin	2016-07-05	2016	Net	Melittidae	Melitta	Melitta leporina	Melitta leporina (Panzer, 1799)	Mael Garrin	1	M
Finistère	Ouessant	(none)	Ouessant	-5.110316	48.4544239999854	WGS84	precise	Mael Garrin	2016-07-05	2016	Net	Melittidae	Melitta	Melitta leporina	Melitta leporina (Panzer, 1799)	Mael Garrin	1	M
Finistère	Ouessant	(none)	Ouessant	-5.136400000000001	48.45049999998538	WGS84	precise	Mael Garrin	2017-06-15	2017	Net	Melittidae	Melitta	Melitta leporina	Melitta leporina (Panzer, 1799)	Mael Garrin	1	F
Morbihan	Le Palais	(none)	Belle-Île-en-Mer	-3.1487	47.3326999999826	WGS84	precise	Mael Garrin	2017-07-05	2017	Net	Melittidae	Melitta	Melitta nigricans	Melitta nigricans Alfken, 1905	Mael Garrin	1	M
Morbihan	Le Palais	(none)	Belle-Île-en-Mer	-3.19024	47.349529	WGS84	precise	David Genoud	05/08/2017	2017	Net	Melittidae	Melitta	Melitta nigricans	Melitta nigricans Alfken, 1905	David Genoud	2	F
Morbihan	Bangor	(none)	Belle-Île-en-Mer	-3.216875	47.303973	WGS84	precise	David Genoud	24/07/2017	2017	Net	Melittidae	Melitta	Melitta nigricans	Melitta nigricans Alfken, 1905	David Genoud	3	M
