# Supplementary material for: Exploring the bee fauna on the islands of Brittany (France): an initial survey reveals a remarkable species richness
Source: Biodivers Data J. 2025 Feb 14;13:e138570. doi: 10.3897/BDJ.13.e138570 (PMC11845982; doi:10.3897/BDJ.13.e138570)
Supplement: Supplementary material 3 — Years of observation for each island [file bdj-13-e138570-s003.xlsx]

## Sheet: years
			Year
Department	Archipelago	Island	2000	2001	2004	2005	2006	2007	2008	2009	2010	2011	2013	2014	2015	2016	2017	2018	2019	2020	2021	2022	2023	2024
Côtes d’Armor	Sept-Îles	Île aux Moines
		Bono
		Malban
		Île Plate
	---	Aganton
Finistère	Glénan	Penfret
		Saint-Nicolas
	Molène	Balanec
		Béniguet
		Trielen
		Ledenez Vraz
		Molène
	---	Wrac’h
	---	Ouessant
	---	Sein
Morbihan	Gulf of Morbihan	Tascon
		Ilur
	Houat-Hoedic	Hoedic
		Houat
		Île aux Chevaux
		Valuec
	---	Belle-Île-en-Mer
	---	Groix
	---	Roëlan
	---	Téviec
